# Supplementary material for: Pdgfrb is a direct regulatory target of TGFβ signaling in atrioventricular cushion mesenchymal cells
Source: PLoS One. 2017 Apr 20;12(4):e0175791. doi: 10.1371/journal.pone.0175791 (PMC5398542; doi:10.1371/journal.pone.0175791)
Supplement: S2 Table — (XLS) [file pone.0175791.s002.xls]

## Sheet: list.sig.tc
fold(TGFb/Ctrl)	FDR (q-value)	ProbeSet.ID	GeneTitle	GeneSymbol	UniGeneID
0.261732	0	1418979_at	RIKEN cDNA 9030611N15 gene	9030611N15Rik	Mm.26838
0.262025	0.00123588	1415806_at	plasminogen activator, tissue	Plat	Mm.154660
0.264137	0	1433801_at	RIKEN cDNA 9930012K11 gene	9930012K11Rik	Mm.12148
0.26561	0.00179202	1449282_at	cysteinyl leukotriene receptor 1	Cysltr1	Mm.287166
0.274328	0.00123588	1453377_at	SH2 domain containing 4A	Sh2d4a	Mm.40974
0.28337	0.00252721	1448021_at	Transcribed locus	---	Mm.29940
0.295207	0.00252398	1418944_at	cysteinyl leukotriene receptor 1	Cysltr1	Mm.287166
0.301481	0.00295276	1430352_at	RIKEN cDNA 8430417A20 gene	8430417A20Rik	Mm.257557
0.304659	0.00123588	1428283_at	cytochrome P450, family 2, subfamily s, polypeptide 1	Cyp2s1	Mm.275188
0.312973	0.00229746	1457424_at	eyes absent 1 homolog (Drosophila)	Eya1	Mm.250185
0.313742	0.00494572	1456873_at	chloride intracellular channel 5	Clic5	Mm.37666
0.337539	0.00252398	1443832_s_at	serum deprivation response	Sdpr	Mm.255909
0.338158	0.00123588	1437785_at	a disintegrin-like and metallopeptidase (reprolysin type) with thrombospondin type 1 motif, 9	Adamts9	Mm.158235
0.341889	0.00368946	1448494_at	growth arrest specific 1	Gas1	Mm.22701
0.355846	0.00252398	1441389_at	Transcribed locus	---	Mm.372689
0.356122	0.00415541	1441727_s_at	zinc finger protein 467	Zfp467	Mm.2464
0.358454	0.00252398	1416778_at	serum deprivation response	Sdpr	Mm.255909
0.358812	0.00347103	1451006_at	xanthine dehydrogenase	Xdh	Mm.11223
0.362623	0.00347103	1416855_at	growth arrest specific 1	Gas1	Mm.22701
0.375944	0.00378086	1436916_at	MKIAA1690 protein	B130017P16Rik	Mm.32665
0.379019	0.00444006	1458381_at	chloride intracellular channel 5	Clic5	Mm.37666
0.380727	0.00252398	1422833_at	forkhead box A2	Foxa2	Mm.938
0.381448	0.00252398	1454729_at	RIKEN cDNA B130017P16 gene	B130017P16Rik	Mm.32665
0.384008	0.00358404	1449079_s_at	ST3 beta-galactoside alpha-2,3-sialyltransferase 6	St3gal6	Mm.212742
0.392874	0.00386126	1438953_at	---	---	---
0.393269	0.00368946	1437409_s_at	G protein-coupled receptor 126	Gpr126	---
0.39556	0.00295276	1417155_at	v-myc myelocytomatosis viral related oncogene, neuroblastoma derived (avian)	Mycn	Mm.16469
0.396041	0.00295276	1435396_at	expressed sequence C85317	C85317	---
0.400177	0.00252398	1448557_at	RIKEN cDNA 1200015N20 gene	1200015N20Rik	Mm.19825
0.404082	0.00301917	1431805_a_at	rhophilin, Rho GTPase binding protein 2	Rhpn2	---
0.409296	0.00585674	1455193_at	zinc finger and BTB domain containing 8	Zbtb8	Mm.146693
0.410726	0.00395579	1448845_at	ribonuclease P 25 subunit (human)	Rpp25	Mm.274421
0.413995	0.00246403	1416779_at	serum deprivation response	Sdpr	Mm.255909
0.416316	0.00358404	1438954_x_at	---	---	---
0.417472	0.00252398	1429953_at	RIKEN cDNA 2210011C24 gene	2210011C24Rik	Mm.41017
0.421546	0	1449078_at	ST3 beta-galactoside alpha-2,3-sialyltransferase 6	St3gal6	Mm.212742
0.422686	0.00368946	1438883_at	fibroblast growth factor 5	Fgf5	Mm.5055
0.427518	0.00123588	1423946_at	PDZ and LIM domain 2	Pdlim2	Mm.283968
0.428368	0.00497784	1439397_at	expressed sequence BB164513	BB164513	---
0.429091	0.00295276	1450658_at	a disintegrin-like and metallopeptidase (reprolysin type) with thrombospondin type 1 motif, 5 (aggrecanase-2)	Adamts5	Mm.112933
0.435849	0.00424426	1422561_at	a disintegrin-like and metallopeptidase (reprolysin type) with thrombospondin type 1 motif, 5 (aggrecanase-2)	Adamts5	Mm.112933
0.436174	0.00415541	1417156_at	keratin complex 1, acidic, gene 19	Krt1-19	Mm.273177
0.43811	0.00123588	1426952_at	Rho GTPase activating protein 18	Arhgap18	Mm.356496
0.43813	0.00677178	1448595_a_at	reduced expression 3	Rex3	Mm.378997
0.440854	0.00190063	1448698_at	cyclin D1	Ccnd1	Mm.273049
0.442069	0.00310158	1438030_at	RAS, guanyl releasing protein 3	Rasgrp3	Mm.329203
0.442442	0.00691072	1448890_at	Kruppel-like factor 2 (lung)	Klf2	Mm.26938
0.44276	0.00487485	1448482_at	solute carrier family 39 (metal ion transporter), member 8	Slc39a8	Mm.30239
0.450055	0.00395579	1455604_at	hypothetical protein LOC545325	LOC545325	---
0.450567	0.00396131	1448830_at	dual specificity phosphatase 1	Dusp1	Mm.239041
0.455571	0.00619561	1436545_at	deltex 4 homolog (Drosophila)	Dtx4	Mm.247695
0.455648	0.00677178	1429909_at	RIKEN cDNA 4833411O04 gene	4833411O04Rik	---
0.458369	0.00415541	1456404_at	a disintegrin-like and metallopeptidase (reprolysin type) with thrombospondin type 1 motif, 5 (aggrecanase-2)	Adamts5	Mm.112933
0.458578	0.00562612	1422912_at	bone morphogenetic protein 4	Bmp4	Mm.6813
0.461135	0.00355315	1438031_at	RAS, guanyl releasing protein 3	Rasgrp3	Mm.329203
0.461752	0.00366823	1417420_at	cyclin D1	Ccnd1	Mm.273049
0.462442	0.00396131	1417419_at	cyclin D1	Ccnd1	Mm.273049
0.470975	0.00519212	1426261_s_at	UDP glucuronosyltransferase 1 family, polypeptide A2 /// UDP glucuronosyltransferase 1 family, polypeptide A6A /// UDP glycosyltransferase 1 family, polypeptide A10 /// UDP glucuronosyltransferase 1 family, polypeptide A7C /// UDP glucuronosyltransferase 1 family, polypeptide A5 /// UDP glucuronosyltransferase 1 family, polypeptide A9 /// UDP glucuronosyltransferase 1 family, polypeptide A6B /// …	Ugt1a2 /// Ugt1a6a /// Ugt1a10 /// Ugt1a7c /// Ugt1a5 /// Ugt1a9 /// Ugt1a6b /// Ugt1a1	Mm.300095
0.471177	0.00252398	1438701_at	bicaudal D homolog 1 (Drosophila)	Bicd1	Mm.177181
0.472905	0.00756609	1421840_at	ATP-binding cassette, sub-family A (ABC1), member 1	Abca1	Mm.277376
0.473958	0.00619561	1441559_at	PREDICTED: hypothetical protein LOC73235 [Mus musculus], mRNA sequence	3110082D06Rik	Mm.217173
0.474294	0.00523822	1437260_at	multimerin 1	Mmrn1	Mm.22904
0.47557	0.00558042	1436761_s_at	RIKEN cDNA 1200015N20 gene	1200015N20Rik	Mm.19825
0.476279	0.00229746	1423297_at	adducin 3 (gamma)	Add3	Mm.44106
0.476801	0.00358404	1425388_a_at	thiamin pyrophosphokinase	Tpk1	Mm.320979
0.478316	0.00805413	1459210_at	MKIAA1690 protein	B130017P16Rik	Mm.32665
0.478574	0.00365719	1425749_at	syntaxin binding protein 6 (amisyn)	Stxbp6	Mm.285400
0.479654	0.00487485	1431133_at	Rho GTPase activating protein 18	Arhgap18	Mm.356496
0.481347	0.00397719	1426260_a_at	UDP glucuronosyltransferase 1 family, polypeptide A2 /// UDP glucuronosyltransferase 1 family, polypeptide A6A /// UDP glycosyltransferase 1 family, polypeptide A10 /// UDP glucuronosyltransferase 1 family, polypeptide A7C /// UDP glucuronosyltransferase 1 family, polypeptide A5 /// UDP glucuronosyltransferase 1 family, polypeptide A9 /// UDP glucuronosyltransferase 1 family, polypeptide A6B /// …	Ugt1a2 /// Ugt1a6a /// Ugt1a10 /// Ugt1a7c /// Ugt1a5 /// Ugt1a9 /// Ugt1a6b /// Ugt1a1	Mm.300095
0.482792	0.00471026	1452151_at	cDNA sequence BC021523	BC021523	Mm.24442
0.483228	0.0056164	1423174_a_at	par-6 (partitioning defective 6) homolog beta (C. elegans)	Pard6b	Mm.292834
0.483855	0.00310158	1426858_at	inhibin beta-B	Inhbb	Mm.3092
0.485394	0.00252398	1423298_at	adducin 3 (gamma)	Add3	Mm.44106
0.485965	0.00555312	1444290_at	six transmembrane epithelial antigen of prostate 2	Steap2	Mm.274956
0.486798	0.00358404	1416832_at	solute carrier family 39 (metal ion transporter), member 8	Slc39a8	Mm.30239
0.490666	0.00558042	1417932_at	interleukin 18	Il18	Mm.1410
0.496361	0.00619561	1444052_at	FMS-like tyrosine kinase 4 (Flt4), mRNA	Flt4	Mm.3291
0.497298	0.00395579	1450982_at	solute carrier family 9 (sodium/hydrogen exchanger), isoform 3 regulator 1	Slc9a3r1	Mm.27842
0.49776	0.00607768	1434628_a_at	rhophilin, Rho GTPase binding protein 2	Rhpn2	---
0.49833	0.00358404	1448069_at	transmembrane 4 superfamily member 1	Tm4sf1	Mm.856
0.501522	0.00395579	1425906_a_at	sema domain, immunoglobulin domain (Ig), short basic domain, secreted, (semaphorin) 3E	Sema3e	Mm.134093
0.501909	0.0076662	1427671_a_at	formin 1	Fmn1	Mm.4938
0.502661	0.00310158	1435648_at	RIKEN cDNA B430119L13 gene	B430119L13Rik	Mm.386903
0.503539	0.00487485	1439925_at	---	---	---
0.504898	0.00358404	1416258_at	thymidine kinase 1	Tk1	Mm.2661
0.505145	0.00444006	1455717_s_at	dishevelled associated activator of morphogenesis 2	Daam2	Mm.211275
0.506479	0.00806757	1456532_at	platelet-derived growth factor, D polypeptide	Pdgfd	Mm.141452
0.50732	0.00358404	1423856_at	popeye domain containing 3	Popdc3	Mm.24748
0.507632	0.00795429	1449528_at	c-fos induced growth factor	Figf	Mm.297978
0.507847	0.00489905	1430247_at	dishevelled associated activator of morphogenesis 2	Daam2	Mm.211275
0.509502	0.00619302	1455056_at	LIM domain only 7	Lmo7	Mm.218981
0.510024	0.00397719	1417514_at	synovial sarcoma, X breakpoint 2 interacting protein	Ssx2ip	Mm.200783
0.510559	0.00581196	1418666_at	pentraxin related gene	Ptx3	Mm.276776
0.510961	0.00397719	1442359_at	expressed sequence AW045895	AW045895	---
0.512308	0.00566299	1452682_at	RIKEN cDNA 4632404H22 gene	4632404H22Rik	Mm.28559
0.512982	0.00704114	1425922_a_at	v-myc myelocytomatosis viral related oncogene, neuroblastoma derived (avian)	Mycn	Mm.16469
0.514538	0.00489905	1452912_at	RIKEN cDNA 2600005O03 gene	2600005O03Rik	Mm.277084
0.515812	0.00444006	1426186_a_at	fibroblast growth factor 5	Fgf5	Mm.5055
0.517673	0.00358404	1419329_at	sorbin and SH3 domain containing 3	Sorbs3	Mm.5068
0.51947	0.00358404	1422837_at	sciellin	Scel	Mm.244003
0.520233	0.00252398	1438855_x_at	tumor necrosis factor, alpha-induced protein 2	Tnfaip2	Mm.255332
0.520808	0.00619561	1415802_at	solute carrier family 16 (monocarboxylic acid transporters), member 1	Slc16a1	Mm.9086
0.524863	0.00751694	1450876_at	complement component factor h	Cfh	Mm.8655
0.525238	0.00415541	1434678_at	muscleblind-like 3 (Drosophila)	Mbnl3	Mm.295324
0.525251	0.00619561	1420008_s_at	cDNA sequence BC037006	BC037006	Mm.31267
0.526239	0.00252721	1428401_at	zinc finger, CCHC domain containing 3	Zcchc3	Mm.18589
0.528306	0.00585674	1420929_at	catenin (cadherin associated protein), alpha-like 1	Ctnnal1	Mm.218891
0.528593	0.00252398	1433551_at	expressed sequence AI427515	AI427515	Mm.334825
0.529768	0.00367594	1418026_at	exonuclease 1	Exo1	Mm.283046
0.529826	0.00252721	1438115_a_at	solute carrier family 9 (sodium/hydrogen exchanger), isoform 3 regulator 1	Slc9a3r1	Mm.27842
0.529966	0.00806757	1460476_s_at	RIKEN cDNA 1200015N20 gene	1200015N20Rik	Mm.19825
0.530015	0.00358404	1452834_at	RIKEN cDNA 2600010E01 gene	2600010E01Rik	Mm.24138
0.53167	0.00632366	1426574_a_at	adducin 3 (gamma)	Add3	Mm.44106
0.531886	0.00489905	1424783_a_at	UDP glucuronosyltransferase 1 family, polypeptide A2 /// UDP glucuronosyltransferase 1 family, polypeptide A6A /// UDP glycosyltransferase 1 family, polypeptide A10 /// UDP glucuronosyltransferase 1 family, polypeptide A7C /// UDP glucuronosyltransferase 1 family, polypeptide A5 /// UDP glucuronosyltransferase 1 family, polypeptide A9 /// UDP glucuronosyltransferase 1 family, polypeptide A6B /// …	Ugt1a2 /// Ugt1a6a /// Ugt1a10 /// Ugt1a7c /// Ugt1a5 /// Ugt1a9 /// Ugt1a6b /// Ugt1a1	Mm.300095
0.53265	0.00444303	1416527_at	RAB32, member RAS oncogene family	Rab32	Mm.31486
0.532712	0.00487485	1415874_at	sprouty homolog 1 (Drosophila)	Spry1	Mm.330986
0.533201	0.00489905	1424938_at	six transmembrane epithelial antigen of the prostate 1	Steap1	Mm.85429
0.534057	0.00457149	1417065_at	early growth response 1	Egr1	Mm.181959
0.534543	0.0076662	1439565_at	CDNA clone IMAGE:6402034	---	Mm.328042
0.534635	0.00691072	1434150_a_at	RIKEN cDNA 3300001H21 gene /// UbiE-YGHL1 fusion protein	3300001H21Rik /// MGI:3026615	Mm.268451
0.536663	0.00619561	1432092_a_at	GULP, engulfment adaptor PTB domain containing 1	Gulp1	Mm.133132
0.537791	0.00123588	1423175_s_at	par-6 (partitioning defective 6) homolog beta (C. elegans)	Pard6b	Mm.292834
0.537898	0.00580062	1442226_at	hypothetical protein 6430702L12	6430702L12	---
0.53811	0.00252721	1426442_at	glycoprotein m6a	Gpm6a	Mm.241700
0.538459	0.00734095	1454858_x_at	RIKEN cDNA 3300001H21 gene	3300001H21Rik	Mm.220975
0.539298	0.00444006	1418293_at	interferon-induced protein with tetratricopeptide repeats 2	Ifit2	Mm.2036
0.540588	0.00386126	1444139_at	DNA-damage-inducible transcript 4-like	Ddit4l	Mm.250841
0.540747	0.00734095	1448330_at	glutathione S-transferase, mu 1	Gstm1	Mm.378928
0.540832	0.00795315	1460732_a_at	periplakin	Ppl	Mm.266875
0.541119	0.00523822	1433744_at	expressed sequence AI841794	AI841794	Mm.121498
0.542507	0.00709165	1451932_a_at	thrombospondin repeat containing 1	Tsrc1	Mm.242781
0.54316	0.00821131	1427202_at	RIKEN cDNA 4833442J19 gene	4833442J19Rik	Mm.274099
0.543186	0.00691072	1417019_a_at	cell division cycle 6 homolog (S. cerevisiae)	Cdc6	Mm.20912
0.543205	0.00806757	1455711_at	deltex 4 homolog (Drosophila)	Dtx4	Mm.247695
0.543223	0.00310158	1425733_a_at	epidermal growth factor receptor pathway substrate 8	Eps8	Mm.235346
0.543527	0.00613645	1425753_a_at	uracil DNA glycosylase	Ung	Mm.1393
0.545074	0.00527226	1452264_at	tensin like C1 domain-containing phosphatase	Tenc1	Mm.29389
0.54717	0.00368946	1428402_at	zinc finger, CCHC domain containing 3	Zcchc3	Mm.18589
0.547663	0.00444303	1429185_at	RIKEN cDNA 4631416L12 gene	4631416L12Rik	---
0.548132	0.00619561	1436186_at	E2F transcription factor 8	E2f8	Mm.240566
0.54866	0.00734095	1436460_at	cDNA sequence BC030440	BC030440	Mm.251075
0.549053	0.00368946	1422990_at	met proto-oncogene	Met	Mm.86844
0.549573	0.00619561	1421425_a_at	Down syndrome critical region gene 1-like 1	Dscr1l1	Mm.251242
0.549857	0.00634214	1460292_a_at	SWI/SNF related, matrix associated, actin dependent regulator of chromatin, subfamily a, member 1	Smarca1	Mm.229151
0.550509	0.00691072	1453366_at	tudor and KH domain containing protein	Tdrkh	Mm.331198
0.551312	0.00123588	1428636_at	six transmembrane epithelial antigen of prostate 2	Steap2	Mm.274956
0.551534	0.00691072	1428304_at	establishment of cohesion 1 homolog 2 (S. cerevisiae)	Esco2	Mm.249280
0.552438	0.00704114	1448024_at	RIKEN cDNA B430320C24 gene	B430320C24Rik	---
0.554512	0.00358404	1428750_at	CDC42 effector protein (Rho GTPase binding) 2	Cdc42ep2	Mm.195932
0.55463	0.00704114	1428909_at	RIKEN cDNA A130040M12 gene	A130040M12Rik	---
0.555661	0.00619561	1415997_at	thioredoxin interacting protein	Txnip	Mm.271877
0.555989	0.00734095	1448743_at	synovial sarcoma, X breakpoint 2 interacting protein	Ssx2ip	Mm.200783
0.556027	0.00415541	1439332_at	DNA-damage-inducible transcript 4-like	Ddit4l	Mm.250841
0.556531	0.00663712	1433623_at	zinc finger protein 367	Zfp367	Mm.300065
0.557068	0.00497784	1422823_at	epidermal growth factor receptor pathway substrate 8	Eps8	Mm.235346
0.557162	0.00985916	1421839_at	ATP-binding cassette, sub-family A (ABC1), member 1	Abca1	Mm.277376
0.557335	0.00647219	1433983_at	Cnksr family member 3	Cnksr3	Mm.37984
0.558599	0.00734095	1418162_at	toll-like receptor 4	Tlr4	Mm.38049
0.558846	0.008903	1437408_at	G protein-coupled receptor 126	Gpr126	---
0.559303	0.00712576	1460062_at	pleckstrin homology domain containing, family H (with MyTH4 domain) member 2	Plekhh2	Mm.215159
0.559314	0.00378885	1453771_at	GULP, engulfment adaptor PTB domain containing 1	Gulp1	Mm.133132
0.559471	0.00734095	1435597_at	RIKEN cDNA C130052G03 gene	C130052G03Rik	---
0.559627	0.00734095	1448117_at	kit ligand	Kitl	Mm.45124
0.559833	0.00489905	1420930_s_at	catenin (cadherin associated protein), alpha-like 1	Ctnnal1	Mm.218891
0.560008	0.00252398	1416840_at	Mid1 interacting protein 1 (gastrulation specific G12-like (zebrafish))	Mid1ip1	Mm.29429
0.560171	0.00444303	1422824_s_at	epidermal growth factor receptor pathway substrate 8	Eps8	Mm.235346
0.560595	0.00397719	1424456_at	poliovirus receptor-related 2	Pvrl2	Mm.4341
0.560943	0.00691072	1455030_at	---	---	---
0.560952	0.00523822	1434447_at	expressed sequence AI838057	AI838057	---
0.561011	0.00982582	1452398_at	phospholipase C, epsilon 1	Plce1	Mm.34031
0.561577	0.00444303	1434839_s_at	transducin (beta)-like 1X-linked receptor 1	Tbl1xr1	Mm.202966
0.563275	0.0073853	1450716_at	a disintegrin-like and metallopeptidse (reprolysin type) with thrombospondin type 1 motif, 1	Adamts1	Mm.1421
0.565091	0.00769812	1434283_at	Modulator recognition factor 2 (Mrf2)	Arid5b	Mm.222464
0.5662	0.00734095	1426584_a_at	sorbitol dehydrogenase 1	Sdh1	Mm.371580
0.56753	0.00770357	1423100_at	FBJ osteosarcoma oncogene	Fos	Mm.246513
0.569022	0.00368946	1448169_at	keratin complex 1, acidic, gene 18	Krt1-18	Mm.22479
0.570197	0.00734095	1421852_at	potassium channel, subfamily K, member 5	Kcnk5	Mm.68998
0.570546	0.00734095	1448211_at	ATPase, H+ transporting, lysosomal, V0 subunit E isoform 2	Atp6v0e2	Mm.30214
0.570573	0.00252398	1438116_x_at	solute carrier family 9 (sodium/hydrogen exchanger), isoform 3 regulator 1	Slc9a3r1	Mm.27842
0.570806	0.00677598	1419033_at	RIKEN cDNA 2610018G03 gene	2610018G03Rik	Mm.46254
0.571197	0.00663712	1415810_at	ubiquitin-like, containing PHD and RING finger domains, 1 /// similar to Ubiquitin-like, containing PHD and RING finger domains, 1	Uhrf1 /// LOC434907	Mm.42196
0.571363	0.00663712	1416868_at	cyclin-dependent kinase inhibitor 2C (p18, inhibits CDK4)	Cdkn2c	Mm.1912
0.57141	0.007331	1455899_x_at	suppressor of cytokine signaling 3	Socs3	Mm.3468
0.571486	0.00709165	1451417_at	breast cancer 1	Brca1	Mm.244975
0.57218	0.00734095	1419032_at	RIKEN cDNA 2610018G03 gene	2610018G03Rik	Mm.46254
0.572458	0.00444006	1426513_at	RNA binding motif protein 28	Rbm28	Mm.40802
0.57345	0.00634042	1452127_a_at	protein tyrosine phosphatase, non-receptor type 13	Ptpn13	Mm.3414
0.57367	0.00734095	1437780_at	cDNA sequence BC022692	BC022692	Mm.336317
0.574163	0.0085486	1436654_at	RIKEN cDNA 5830483C08 gene	5830483C08Rik	Mm.215295
0.574636	0.00386126	1456741_s_at	glycoprotein m6a	Gpm6a	Mm.241700
0.575398	0.00892444	1444024_at	excision repair cross-complementing rodent repair deficiency complementation group 6 - like	Ercc6l	Mm.31911
0.576157	0.007625	1427261_at	cDNA sequence BC037006	BC037006	Mm.31267
0.577173	0.00301917	1437271_at	Cardiotrophin-like cytokine factor 1 (Clcf1), mRNA	Bsf3	Mm.347919
0.577619	0.00867566	1425528_at	paired related homeobox 1	Prrx1	Mm.288642
0.578315	0.00601832	1456326_at	gene model 784, (NCBI)	Gm784	Mm.102509
0.57843	0.00734095	1427233_at	serologically defined colon cancer antigen 33	Sdccag33	Mm.102136
0.579033	0.00795429	1423756_s_at	insulin-like growth factor binding protein 4	Igfbp4	Mm.233799
0.579262	0.00734095	1417971_at	nurim (nuclear envelope membrane protein)	Nrm	Mm.359982
0.579292	0.00833133	1427149_at	pleckstrin homology domain containing, family A member 6	Plekha6	Mm.253559
0.579396	0.00252398	1424144_at	retroviral integration site 2	Ris2	Mm.21873
0.579587	0.00358404	1415996_at	thioredoxin interacting protein	Txnip	Mm.271877
0.579753	0.00462342	1436472_at	schlafen 9	Slfn9	Mm.270253
0.580138	0.00487485	1420416_at	sema domain, immunoglobulin domain (Ig), short basic domain, secreted, (semaphorin) 3A	Sema3a	Mm.372039
0.580181	0.00734095	1417673_at	growth factor receptor bound protein 14	Grb14	Mm.214554
0.58043	0.00721825	1451306_at	cell division cycle associated 7 like	Cdca7l	Mm.281149
0.581181	0.00786509	1437760_at	UDP-N-acetyl-alpha-D-galactosamine:polypeptide N-acetylgalactosaminyltransferase 12	Galnt12	Mm.132246
0.581658	0.00738148	1429154_at	Solute carrier family 35, member F2 (Slc35f2), mRNA	Slc35f2	Mm.26159
0.583005	0.00558042	1425158_at	T-box 20	Tbx20	Mm.31452
0.584378	0.00368946	1455350_at	transmembrane protein 62	Tmem62	Mm.315212
0.584409	0.00619561	1457632_s_at	myeloid ecotropic viral integration site-related gene 1	Mrg1	Mm.247566
0.585091	0.00358404	1422628_at	RIKEN cDNA 4632417K18 gene	4632417K18Rik	Mm.1643
0.585499	0.00954331	1442549_at	muscleblind-like 3 (Drosophila)	Mbnl3	Mm.295324
0.585796	0.00601832	1448369_at	polymerase (DNA directed), alpha 2	Pola2	Mm.209931
0.585871	0.00896011	1415897_a_at	microsomal glutathione S-transferase 1	Mgst1	Mm.14796
0.586465	0.00310158	1427673_a_at	sema domain, immunoglobulin domain (Ig), short basic domain, secreted, (semaphorin) 3E	Sema3e	Mm.134093
0.586952	0.00734095	1446071_at	six transmembrane epithelial antigen of prostate 2	Steap2	Mm.274956
0.588381	0.00566175	1415855_at	kit ligand	Kitl	Mm.45124
0.588573	0.00497784	1434809_at	Rho GTPase activating protein 28	Arhgap28	Mm.9935
0.589206	0.00528347	1416273_at	tumor necrosis factor, alpha-induced protein 2	Tnfaip2	Mm.255332
0.589892	0.00697765	1450821_at	p300/CBP-associated factor	Pcaf	Mm.255025
0.590621	0.00691072	1439153_at	IBR domain containing 2	Ibrdc2	Mm.287609
0.590682	0.00709165	1433702_at	DNA segment, Chr 19, Wayne State University 12, expressed	D19Wsu12e	Mm.267131
0.591385	0.00301917	1422438_at	epoxide hydrolase 1, microsomal	Ephx1	Mm.9075
0.591822	0.00358404	1450958_at	transmembrane 4 superfamily member 1	Tm4sf1	Mm.856
0.592516	0.00748445	1437405_a_at	insulin-like growth factor binding protein 4	Igfbp4	Mm.233799
0.592633	0.00700629	1435553_at	PDZ domain containing 3	Pdzk3	Mm.370978
0.593831	0.00704114	1418106_at	hairy/enhancer-of-split related with YRPW motif 2	Hey2	Mm.103573
0.593892	0.00444303	1460555_at	RIKEN cDNA 6330500D04 gene	6330500D04Rik	Mm.217319
0.594128	0.00691072	1451287_s_at	RIKEN cDNA 2810003C17 gene	2810003C17Rik	Mm.24838
0.594609	0.00677178	1452458_s_at	peptidylprolyl isomerase (cyclophilin) like 5	Ppil5	Mm.28847
0.595298	0.0057565	1439500_at	---	---	---
0.595863	0.00691072	1418163_at	toll-like receptor 4	Tlr4	Mm.38049
0.596462	0.00386126	1449009_at	T-cell specific GTPase	Tgtp	Mm.15793
0.596644	0.00647219	1454795_at	Cobl-like 1	Cobll1	Mm.34159
0.596984	0.00497784	1417185_at	lymphocyte antigen 6 complex, locus A	Ly6a	Mm.263124
0.596991	0.00839007	1435787_at	protein phosphatase 1 (formerly 2C)-like	Ppm1l	Mm.40577
0.597263	0.00867566	1431791_a_at	protein tyrosine phosphatase, non-receptor type 13	Ptpn13	Mm.3414
0.59743	0.00310158	1438009_at	Histone 1, H2ae, mRNA (cDNA clone MGC:90847 IMAGE:5713252) /// CDNA clone MGC:103288 IMAGE:5150365	Hist1h2ad	Mm.250564 /// Mm.347700
0.597988	0.00734095	1455345_at	PHD finger protein 15	Phf15	Mm.259996
0.599181	0.00905766	1460431_at	glucosaminyl (N-acetyl) transferase 1, core 2	Gcnt1	Mm.244825
0.601225	0.00704114	1424629_at	breast cancer 1	Brca1	Mm.244975
0.601336	0.00806757	1452336_at	cDNA sequence BC027382	BC027382	---
0.602305	0.00834018	1448908_at	phosphatidic acid phosphatase type 2B	Ppap2b	Mm.348326
0.602343	0.00691072	1448276_at	tetraspanin 4	Tspan4	Mm.259477
0.602974	0.0049533	1419486_at	forkhead box C1	Foxc1	Mm.12949
0.60493	0.00971152	1447100_s_at	RIKEN cDNA 5730508B09 gene (5730508B09Rik), mRNA	5730508B09Rik	Mm.317049
0.604932	0.00634042	1430127_a_at	cyclin D2	Ccnd2	Mm.333406
0.605161	0.00734095	1415834_at	dual specificity phosphatase 6	Dusp6	Mm.1791
0.606183	0.00696374	1458427_at	BRCA1 interacting protein C-terminal helicase 1	Brip1	Mm.186143
0.606348	0.00690286	1438773_at	PREDICTED: six transmembrane epithelial antigen of prostate 2 [Mus musculus], mRNA sequence	Steap2	Mm.274956
0.606604	0.00395579	1429974_at	T-box18	Tbx18	Mm.158789
0.607039	0.00619561	1433795_at	transforming growth factor, beta receptor III	Tgfbr3	Mm.200775
0.607365	0.00734095	1416416_x_at	glutathione S-transferase, mu 1	Gstm1	Mm.378928
0.609404	0.00601832	1425179_at	serine hydroxymethyl transferase 1 (soluble)	Shmt1	Mm.364956
0.60946	0.00817459	1456220_at	F-box and leucine-rich repeat protein 7	Fbxl7	Mm.386964
0.609988	0.00734095	1416915_at	mutS homolog 6 (E. coli)	Msh6	Mm.18210
0.610731	0.00717372	1452314_at	kinesin family member 11	Kif11	Mm.42203
0.610984	0.00734095	1449350_at	odd-skipped related 1 (Drosophila)	Osr1	Mm.45055
0.611839	0.00751694	1416958_at	nuclear receptor subfamily 1, group D, member 2	Nr1d2	Mm.26587
0.612312	0.00806757	1415811_at	ubiquitin-like, containing PHD and RING finger domains, 1	Uhrf1	Mm.42196
0.61376	0.00619561	1416122_at	cyclin D2	Ccnd2	Mm.333406
0.613829	0.00831532	1437270_a_at	Cardiotrophin-like cytokine factor 1 (Clcf1), mRNA	Bsf3	Mm.347919
0.6141	0.00395579	1451277_at	zinc binding alcohol dehydrogenase, domain containing 2	Zadh2	Mm.147052
0.614397	0.00734095	1425464_at	GATA binding protein 6	Gata6	Mm.329287
0.614522	0.00734095	1417926_at	leucine zipper protein 5	Luzp5	Mm.21516
0.614869	0.00707301	1422836_at	muscleblind-like 3 (Drosophila)	Mbnl3	Mm.295324
0.614939	0.00758549	1460599_at	DNA segment, Chr 19, Wayne State University 12, expressed	D19Wsu12e	Mm.267131
0.615541	0.00397719	1415907_at	cyclin D3	Ccnd3	Mm.246520
0.617086	0.0057565	1424586_at	EH domain binding protein 1	Ehbp1	Mm.281732
0.617429	0.00444006	1435155_at	cingulin	Cgn	Mm.87634
0.617517	0.00368946	1423294_at	mesoderm specific transcript	Mest	Mm.1089
0.617884	0.00619561	1422430_at	fidgetin-like 1	Fignl1	Mm.236114
0.618226	0.00795315	1418981_at	caspase 12	Casp12	Mm.42163
0.618593	0.00581196	1422510_at	CTD (carboxy-terminal domain, RNA polymerase II, polypeptide A) small phosphatase-like	Ctdspl	Mm.47093
0.618616	0.00700153	1417587_at	timeless homolog (Drosophila)	Timeless	Mm.6458
0.618649	0.00689895	1417703_at	poliovirus receptor-related 2	Pvrl2	Mm.4341
0.618741	0.00734095	1451532_s_at	six transmembrane epithelial antigen of the prostate 1	Steap1	Mm.85429
0.618758	0.00749809	1426002_a_at	cell division cycle 7 (S. cerevisiae)	Cdc7	Mm.20842
0.618882	0.00619302	1436293_x_at	DNA segment, Chr 1, ERATO Doi 471, expressed	D1Ertd471e	---
0.619023	0.00734095	1428142_at	ets variant gene 5	Etv5	Mm.155708
0.619178	0.00656483	1434151_at	RIKEN cDNA 3300001H21 gene	3300001H21Rik	Mm.220975
0.619559	0.00795533	1417404_at	ELOVL family member 6, elongation of long chain fatty acids (yeast)	Elovl6	Mm.314113
0.620344	0.00753393	1451684_a_at	bicaudal D homolog 1 (Drosophila)	Bicd1	Mm.177181
0.620634	0.00994245	1417130_s_at	angiopoietin-like 4	Angptl4	Mm.196189
0.622066	0.00806757	1439648_at	anillin, actin binding protein (scraps homolog, Drosophila)	Anln	Mm.282751
0.622702	0.00415541	1424128_x_at	aurora kinase B	Aurkb	Mm.3488
0.623132	0.00523822	1417586_at	timeless homolog (Drosophila)	Timeless	Mm.6458
0.623608	0.00368946	1426942_at	absent in melanoma 1	Aim1	Mm.386748
0.623724	0.00776927	1449865_at	sema domain, immunoglobulin domain (Ig), short basic domain, secreted, (semaphorin) 3A	Sema3a	Mm.372039
0.624915	0.00523822	1435137_s_at	RIKEN cDNA 1200016E24 gene /// RIKEN cDNA A130040M12 gene /// RIKEN cDNA E430024C06 gene /// hypothetical gene supported by AK004796; BC040222	1200016E24Rik /// A130040M12Rik /// E430024C06Rik /// LOC433071	Mm.332931
0.624937	0.00634214	1427321_s_at	coxsackievirus and adenovirus receptor	Cxadr	Mm.66222
0.625255	0.00806757	1440343_at	ribosomal protein S6 kinase, polypeptide 5	Rps6ka5	Mm.220417
0.625298	0.00523822	1418281_at	RAD51 homolog (S. cerevisiae)	Rad51	Mm.231
0.626375	0.0072046	1455956_x_at	cyclin D2	Ccnd2	Mm.333406
0.627109	0.00535983	1422293_a_at	potassium channel tetramerisation domain containing 1	Kctd1	Mm.329299
0.627467	0.00841996	1434745_at	cyclin D2	Ccnd2	Mm.333406
0.62837	0.00566299	1423920_at	barren homolog (Drosophila)	Brrn1	Mm.29786
0.628566	0.00772423	1438233_at	RIKEN cDNA 6030443O07 gene	6030443O07Rik	Mm.212609
0.628683	0.00806757	1449871_at	T-box18	Tbx18	Mm.158789
0.629272	0.00585674	1417930_at	Ngfi-A binding protein 2	Nab2	Mm.336898
0.629322	0.00734095	1451751_at	DNA-damage-inducible transcript 4-like	Ddit4l	Mm.250841
0.630061	0.00772822	1452107_s_at	nephronectin	Npnt	Mm.279310
0.630682	0.00734095	1449522_at	unc-5 homolog C (C. elegans)	Unc5c	Mm.24430
0.630876	0.00566299	1422462_at	ubiquitin-conjugating enzyme E2T (putative)	Ube2t	Mm.284587
0.631048	0.00741452	1453351_at	T-box 20	Tbx20	Mm.31452
0.631352	0.00368946	1456020_at	SH3 domain and tetratricopeptide repeats 2	Sh3tc2	Mm.262320
0.631743	0.0062196	1422779_at	sphingomyelin phosphodiesterase 3, neutral	Smpd3	Mm.23298
0.632535	0.00810388	1434850_at	IQ motif containing GTPase activating protein 3	Iqgap3	---
0.63256	0.00558042	1423489_at	monocyte to macrophage differentiation-associated	Mmd	Mm.277518
0.632582	0.00821273	1424680_at	expressed sequence BB146404	BB146404	Mm.66334
0.632847	0.00786509	1443864_at	denticleless homolog (Drosophila)	Dtl	Mm.189102
0.632881	0.00867566	1438037_at	---	---	---
0.634018	0.00358404	1454011_a_at	replication protein A2	Rpa2	Mm.2870
0.634382	0.00806757	1450748_at	sphingomyelin phosphodiesterase 3, neutral	Smpd3	Mm.23298
0.634729	0.00558042	1428789_at	Ral GEF with PH domain and SH3 binding motif 2	Ralgps2	Mm.28376
0.635232	0.00471026	1424143_a_at	retroviral integration site 2	Ris2	Mm.21873
0.6355	0.00841996	1435452_at	transmembrane protein 20	Tmem20	Mm.262085
0.635506	0.00989669	1416985_at	protein tyrosine phosphatase, non-receptor type substrate 1	Ptpns1	Mm.1682
0.635603	0.00871595	1417129_a_at	myeloid ecotropic viral integration site-related gene 1	Mrg1	Mm.247566
0.635918	0.00691072	1421815_at	ependymin related protein 2 (zebrafish)	Epdr2	Mm.275054
0.636172	0.00355315	1450409_a_at	RIKEN cDNA 4930570C03 gene	4930570C03Rik	---
0.636255	0.00806757	1422535_at	cyclin E2	Ccne2	Mm.35867
0.636674	0.00691072	1425995_s_at	Wilms tumor homolog	Wt1	Mm.246679
0.636698	0.00649518	1423484_at	bicaudal C homolog 1 (Drosophila)	Bicc1	Mm.286834
0.63699	0.00497784	1420858_at	protein kinase inhibitor, alpha	Pkia	Mm.3193
0.637421	0.00734095	1432013_a_at	RIKEN cDNA 2610016C23 gene	2610016C23Rik	Mm.262151
0.637808	0.00754753	1434695_at	denticleless homolog (Drosophila)	Dtl	Mm.189102
0.637988	0.00704114	1453055_at	sema domain, transmembrane domain (TM), and cytoplasmic domain, (semaphorin) 6D	Sema6d	Mm.330536
0.638316	0.00987367	1422474_at	phosphodiesterase 4B, cAMP specific	Pde4b	Mm.20181
0.63878	0.00734095	1433408_a_at	minichromosome maintenance deficient 10 (S. cerevisiae)	Mcm10	Mm.23828
0.639722	0.00619561	1419485_at	forkhead box C1	Foxc1	Mm.12949
0.640036	0.00965585	1425178_s_at	serine hydroxymethyl transferase 1 (soluble)	Shmt1	Mm.364956
0.640065	0.00252721	1436707_x_at	barren homolog (Drosophila)	Brrn1	Mm.29786
0.640088	0.00707301	1423757_x_at	insulin-like growth factor binding protein 4	Igfbp4	Mm.233799
0.640423	0.00634214	1428574_a_at	chimerin (chimaerin) 2	Chn2	Mm.321147
0.641153	0.00971152	1417780_at	longevity assurance homolog 4 (S. cerevisiae)	Lass4	Mm.35511
0.642857	0.00405231	1435184_at	RIKEN cDNA B430320C24 gene	B430320C24Rik	---
0.643215	0.00756609	1434889_at	pleckstrin homology domain containing, family A member 7	Plekha7	Mm.3741
0.643246	0.00707604	1448875_at	zinc fingers and homeoboxes protein 1	Zhx1	Mm.244931
0.643414	0.00839007	1452291_at	centaurin, delta 1	Centd1	Mm.244403
0.643561	0.00730956	1417403_at	ELOVL family member 6, elongation of long chain fatty acids (yeast)	Elovl6	Mm.314113
0.644291	0.00756609	1423660_at	CTD (carboxy-terminal domain, RNA polymerase II, polypeptide A) small phosphatase 2	Ctdsp2	Mm.29490
0.644583	0.00523822	1434423_at	---	---	---
0.644716	0.00619561	1434767_at	expressed sequence C79407	C79407	Mm.21144
0.644719	0.00734095	1424766_at	excision repair cross-complementing rodent repair deficiency complementation group 6 - like	Ercc6l	Mm.31911
0.644744	0.00806757	1452534_a_at	high mobility group box 2	Hmgb2	Mm.377019
0.645381	0.00653603	1438665_at	sphingomyelin phosphodiesterase 3, neutral	Smpd3	Mm.23298
0.645472	0.00457149	1417872_at	four and a half LIM domains 1	Fhl1	Mm.3126
0.64555	0.00642354	1459983_at	inositol (myo)-1(or 4)-monophosphatase 2	Impa2	Mm.34079
0.645571	0.00837203	1422659_at	calcium/calmodulin-dependent protein kinase II, delta	Camk2d	Mm.255822
0.645693	0.00378885	1426594_at	FERM domain containing 4B	Frmd4b	Mm.27789
0.646156	0.00756609	1421571_a_at	lymphocyte antigen 6 complex, locus C	Ly6c	Mm.1583
0.646466	0.00523822	1433992_at	apical protein, Xenopus laevis-like	Apxl	Mm.40796
0.646563	0.00581196	1452091_a_at	RNA binding motif protein 28	Rbm28	Mm.40802
0.647211	0.00831532	1455553_at	RIKEN cDNA 5330401P04 gene	5330401P04Rik	Mm.83541
0.64759	0.00619561	1423350_at	suppressor of cytokine signaling 5	Socs5	Mm.126885
0.647723	0.00700629	1419663_at	osteoglycin	Ogn	Mm.4258
0.648136	0.00746676	1422473_at	phosphodiesterase 4B, cAMP specific	Pde4b	Mm.20181
0.648373	0.00739995	1428431_at	RIKEN cDNA 2310047A01 gene	2310047A01Rik	Mm.41904
0.648541	0.00734095	1437549_at	RIKEN cDNA 2810408I11 gene	2810408I11Rik	---
0.64887	0.00786509	1455320_at	expressed sequence AI480535	AI480535	---
0.648874	0.00867566	1450862_at	RAD54 like (S. cerevisiae)	Rad54l	Mm.3655
0.649297	0.00523822	1423877_at	chromatin assembly factor 1, subunit B (p60)	Chaf1b	Mm.274222
0.65016	0.00656359	1454680_at	DNA segment, Chr 5, ERATO Doi 579, expressed	D5Ertd579e	Mm.26480
0.6503	0.00867566	1416184_s_at	high mobility group AT-hook 1	Hmga1	Mm.4438
0.650497	0.00987367	1423026_at	Rad51 homolog c (S. cerevisiae)	Rad51c	Mm.37376
0.650739	0.00721825	1416802_a_at	cell division cycle associated 5	Cdca5	Mm.23526
0.650838	0.007625	1424262_at	RIKEN cDNA 2810003C17 gene	2810003C17Rik	Mm.24838
0.651082	0.00831532	1433894_at	expressed sequence AI591476	AI591476	Mm.386865
0.651243	0.00886549	1447861_x_at	Myeloid ecotropic viral integration site-related gene 1, mRNA (cDNA clone MGC:13943 IMAGE:4191098)	Mrg1	Mm.247566
0.651319	0.00709165	1450677_at	checkpoint kinase 1 homolog (S. pombe)	Chek1	Mm.16753
0.651374	0.00358404	1453064_at	RIKEN cDNA 5730466H23 gene	5730466H23Rik	Mm.178684
0.651397	0.00601832	1418337_at	ribose 5-phosphate isomerase A	Rpia	Mm.17905
0.652263	0.00756609	1437190_at	serine/threonine/tyrosine kinase 1	Styk1	Mm.20114
0.652273	0.00989669	1421992_a_at	insulin-like growth factor binding protein 4	Igfbp4	Mm.233799
0.652277	0.00887409	1457306_at	Transcribed locus	---	Mm.384413
0.652355	0.00601832	1435306_a_at	kinesin family member 11	Kif11	Mm.42203
0.652799	0.00523822	1450380_at	ependymin related protein 2 (zebrafish)	Epdr2	Mm.275054
0.653592	0.00927522	1451246_s_at	aurora kinase B	Aurkb	Mm.3488
0.654222	0.00581196	1422946_a_at	DNA methyltransferase (cytosine-5) 1	Dnmt1	Mm.128580
0.654636	0.00734095	1434895_s_at	protein phosphatase 1, regulatory (inhibitor) subunit 13B	Ppp1r13b	Mm.313076
0.654948	0.00852745	1428848_a_at	microtubule-actin crosslinking factor 1	Macf1	Mm.3350
0.65558	0.00619561	1431056_a_at	lipoprotein lipase	Lpl	Mm.1514
0.655625	0.00857256	1427258_at	tripartite motif protein 24	Trim24	Mm.41063
0.65582	0.00971152	1434278_at	X-linked myotubular myopathy gene 1	Mtm1	Mm.274981
0.656774	0.00497784	1424826_s_at	metastasis suppressor 1	Mtss1	Mm.215481
0.656848	0.00709165	1419717_at	sema domain, immunoglobulin domain (Ig), short basic domain, secreted, (semaphorin) 3E	Sema3e	Mm.134093
0.657294	0.00704114	1423524_at	microtubule associated serine/threonine kinase-like	Mastl	Mm.253721
0.657757	0.00827348	1435181_at	expressed sequence AI461788	AI461788	Mm.212568
0.657861	0.00847023	1450101_a_at	membrane associated guanylate kinase, WW and PDZ domain containing 3	Magi3	Mm.264849
0.65849	0.00928036	1428508_at	RIKEN cDNA 1810061M12 gene	1810061M12Rik	Mm.335347
0.658963	0.00905766	1450398_at	potassium channel, subfamily K, member 5	Kcnk5	Mm.68998
0.659051	0.00619561	1451069_at	proviral integration site 3	Pim3	Mm.273436
0.659288	0.00734095	1448590_at	procollagen, type VI, alpha 1	Col6a1	Mm.2509
0.659352	0.00601832	1418665_at	inositol (myo)-1(or 4)-monophosphatase 2	Impa2	Mm.34079
0.659484	0.00734095	1435444_at	activating transcription factor 6	Atf6	Mm.377046
0.659614	0.00796761	1456021_at	activating transcription factor 6	Atf6	Mm.377046
0.660433	0.00358404	1454677_at	tissue inhibitor of metalloproteinase 2	Timp2	Mm.206505
0.660453	0.00444006	1415904_at	lipoprotein lipase	Lpl	Mm.1514
0.660887	0.00734095	1450410_a_at	RIKEN cDNA 4930570C03 gene	4930570C03Rik	---
0.660981	0.00795315	1450262_at	cardiotrophin-like cytokine factor 1	Clcf1	Mm.347919
0.661345	0.00887409	1452315_at	kinesin family member 11	Kif11	Mm.42203
0.662237	0.00691072	1426331_a_at	FERM domain containing 4B	Frmd4b	Mm.27789
0.662581	0.00585674	1453282_at	coxsackievirus and adenovirus receptor	Cxadr	Mm.66222
0.662583	0.00749659	1436221_at	DNA segment, Chr 1, ERATO Doi 471, expressed	D1Ertd471e	---
0.662772	0.00444303	1434037_s_at	p300/CBP-associated factor	Pcaf	Mm.255025
0.662798	0.00799912	1424359_at	5-oxoprolinase (ATP-hydrolysing)	Oplah	Mm.322738
0.663336	0.00780892	1416641_at	ligase I, DNA, ATP-dependent	Lig1	Mm.288179
0.663768	0.00956713	1421383_at	RIKEN cDNA 2310043N13 gene	2310043N13Rik	Mm.290620
0.66394	0.00811335	1451339_at	sulfite oxidase	Suox	Mm.23352
0.664092	0.00734095	1451422_at	myosin XVIIIa	Myo18a	Mm.341248
0.664287	0.0060118	1423577_at	ankyrin repeat domain 32	Ankrd32	Mm.209730
0.664312	0.00734095	1420498_a_at	disabled homolog 2 (Drosophila)	Dab2	Mm.240830
0.66461	0.00123588	1416030_a_at	minichromosome maintenance deficient 7 (S. cerevisiae)	Mcm7	Mm.378965
0.665004	0.00806757	1451990_at	microtubule-associated protein, RP/EB family, member 2	Mapre2	Mm.132237
0.666054	0.00734095	1448899_s_at	RAD51 associated protein 1	Rad51ap1	Mm.204634
0.666225	0.00734095	1436174_at	ATPase family, AAA domain containing 2	Atad2	Mm.221758
0.666621	0.00696374	1423809_at	transcription factor 19	Tcf19	Mm.11434
0.666832	0.00734095	1420924_at	tissue inhibitor of metalloproteinase 2	Timp2	Mm.206505
0.666943	0.00756609	1424877_a_at	aminolevulinate, delta-, dehydratase	Alad	Mm.6988
0.666984	0.00734095	1428393_at	neuritin 1	Nrn1	Mm.232930
0.667279	0.00867566	1436029_at	RIKEN cDNA 4930533K18 gene	4930533K18Rik	---
0.667526	0.00887409	1455218_at	RIKEN cDNA 6330503K22 gene	6330503K22Rik	Mm.23279
0.667541	0.00734095	1439510_at	shugoshin-like 1 (S. pombe)	Sgol1	Mm.153202
0.667712	0.00734095	1455263_at	RIKEN cDNA 9030625A04 gene	9030625A04Rik	Mm.89278
0.667957	0.00619561	1454686_at	RIKEN cDNA 6430706D22 gene	6430706D22Rik	Mm.317041
0.668226	0.0076662	1422033_a_at	ciliary neurotrophic factor	Cntf	---
0.668411	0.00368946	1416309_at	nucleolar and spindle associated protein 1	Nusap1	Mm.290015
0.668628	0.00691072	1433685_a_at	RIKEN cDNA 6430706D22 gene	6430706D22Rik	Mm.317041
0.668729	0.00837203	1417179_at	tetraspanin 5	Tspan5	Mm.31927
0.668837	0.00709165	1421923_at	SH3-domain binding protein 5 (BTK-associated)	Sh3bp5	Mm.383198
0.66897	0.00928036	1449949_a_at	coxsackievirus and adenovirus receptor	Cxadr	Mm.66222
0.669117	0.00971152	1429290_at	chromobox homolog 6	Cbx6	---
0.66921	0.0060118	1455674_at	WD repeat domain 76	Wdr76	---
0.669502	0.00957896	1452210_at	DNA2 DNA replication helicase 2-like (yeast)	Dna2l	Mm.21492
0.670146	0.00548908	1423349_at	suppressor of cytokine signaling 5	Socs5	Mm.126885
0.670575	0.00734095	1429326_at	RIKEN cDNA 2610300B10 gene	2610300B10Rik	Mm.248212
0.670914	0.0089882	1437187_at	E2F transcription factor 7	E2f7	Mm.11747
0.67118	0.00696723	1439795_at	G protein-coupled receptor 64	Gpr64	Mm.213016
0.671597	0.0085486	1423233_at	CCAAT/enhancer binding protein (C/EBP), delta	Cebpd	Mm.347407
0.672291	0.00619561	1435323_a_at	O-acyltransferase (membrane bound) domain containing 1	Oact1	Mm.89682
0.672299	0.00859832	1424698_s_at	grancalcin	Gca	Mm.219877
0.672412	0.007625	1433862_at	extra spindle poles-like 1 (S. cerevisiae)	Espl1	Mm.288324
0.672612	0.00519212	1421963_a_at	cell division cycle 25 homolog B (S. cerevisiae)	Cdc25b	Mm.38444
0.672902	0.00734095	1449708_s_at	checkpoint kinase 1 homolog (S. pombe)	Chek1	Mm.16753
0.673026	0.00756609	1418133_at	B-cell leukemia/lymphoma 3	Bcl3	Mm.1068
0.673164	0.00691072	1451075_s_at	CTD (carboxy-terminal domain, RNA polymerase II, polypeptide A) small phosphatase 2	Ctdsp2	Mm.29490
0.673496	0.00539766	1448529_at	thrombomodulin	Thbd	Mm.24096
0.673501	0.00685286	1424407_s_at	chromobox homolog 6	Cbx6	---
0.674742	0.00756609	1427276_at	SMC4 structural maintenance of chromosomes 4-like 1 (yeast)	Smc4l1	Mm.206841
0.675135	0.00734095	1418369_at	DNA primase, p49 subunit	Prim1	Mm.2903
0.675411	0.00839007	1433707_at	Gamma-aminobutyric acid (GABA-A) receptor, subunit alpha 4, mRNA (cDNA clone MGC:106499 IMAGE:6828002)	Gabra4	Mm.248731
0.675616	0.00634214	1419583_at	chromobox homolog 4 (Drosophila Pc class)	Cbx4	Mm.268070
0.67563	0.00734095	1435461_at	membrane associated guanylate kinase, WW and PDZ domain containing 3	Magi3	Mm.264849
0.675731	0.0086696	1422814_at	asp (abnormal spindle)-like, microcephaly associated (Drosophila)	Aspm	Mm.168523
0.675791	0.00902311	1439091_at	Fanconi anemia, complementation group D2	Fancd2	Mm.160061
0.676303	0.00757391	1424470_a_at	Rap guanine nucleotide exchange factor (GEF) 3	Rapgef3	Mm.384029
0.676331	0.00795315	1420859_at	protein kinase inhibitor, alpha	Pkia	Mm.3193
0.676431	0.00721825	1423450_a_at	heparan sulfate (glucosamine) 3-O-sulfotransferase 1	Hs3st1	Mm.12559
0.676599	0.00734095	1441137_at	Bicaudal C homolog 1 (Drosophila) (Bicc1), mRNA	Bicc1	Mm.286834
0.676599	0.00734095	1427944_at	C1q domain containing 1	C1qdc1	Mm.150568
0.676879	0.00386126	1423775_s_at	protein regulator of cytokinesis 1	Prc1	Mm.227274
0.676986	0.00795315	1435114_at	WD repeat and HMG-box DNA binding protein 1	Wdhd1	Mm.265615
0.677684	0.00295276	1448466_at	cell division cycle associated 5	Cdca5	Mm.23526
0.677997	0.00837256	1424463_at	RIKEN cDNA 2210010L05 gene	2210010L05Rik	Mm.269793
0.678055	0.00839007	1423508_at	MYST histone acetyltransferase monocytic leukemia 4	Myst4	Mm.248967
0.678202	0.00867566	1428717_at	secernin 1	Scrn1	Mm.41557
0.67901	0.00566299	1416253_at	cyclin-dependent kinase inhibitor 2D (p19, inhibits CDK4)	Cdkn2d	Mm.29020
0.679669	0.00704114	1421035_a_at	membrane associated guanylate kinase, WW and PDZ domain containing 3	Magi3	Mm.264849
0.679704	0.00927522	1454047_a_at	RIKEN cDNA 2410017P07 gene	2410017P07Rik	Mm.338605
0.680056	0.0089316	1421442_at	FMS-like tyrosine kinase 4	Flt4	Mm.3291
0.680241	0.00566299	1422198_a_at	serine hydroxymethyl transferase 1 (soluble)	Shmt1	Mm.364956
0.680982	0.00764071	1429028_at	dedicator of cytokinesis 11	Dock11	Mm.32873
0.680986	0.00734095	1451154_a_at	CUG triplet repeat, RNA binding protein 2	Cugbp2	Mm.147091
0.681508	0.00619302	1423092_at	inner centromere protein	Incenp	Mm.29755
0.682029	0.00903699	1443522_s_at	pleckstrin homology domain interacting protein	Phip	Mm.221688
0.682056	0.00734095	1428518_at	myeloid leukemia factor 1 interacting protein	Mlf1ip	Mm.22108
0.683224	0.0079778	1418864_at	GATA binding protein 4	Gata4	Mm.247669
0.683256	0.00795429	1424376_at	CDC42 effector protein (Rho GTPase binding) 1	Cdc42ep1	Mm.307488
0.683636	0.00691072	1423488_at	monocyte to macrophage differentiation-associated	Mmd	Mm.277518
0.683703	0.00566299	1436041_at	heart and neural crest derivatives expressed transcript 2	Hand2	Mm.261588
0.684626	0.00853938	1426947_x_at	procollagen, type VI, alpha 2	Col6a2	Mm.1949
0.684857	0.00405231	1437100_x_at	proviral integration site 3	Pim3	Mm.273436
0.684877	0.00734095	1415945_at	minichromosome maintenance deficient 5, cell division cycle 46 (S. cerevisiae)	Mcm5	Mm.5048
0.685158	0.00619561	1427884_at	procollagen, type III, alpha 1	Col3a1	Mm.249555
0.685358	0.00619561	1452098_at	CTF18, chromosome transmission fidelity factor 18 homolog (S. cerevisiae)	Chtf18	Mm.102540
0.685371	0.00885013	1456641_at	RIKEN cDNA 1190007F08 gene	1190007F08Rik	Mm.260690
0.685874	0.00885763	1452973_at	protein phosphatase 1K (PP2C domain containing)	Ppm1k	Mm.46011
0.686004	0.00734095	1429172_a_at	RIKEN cDNA 5730507H05 gene	5730507H05Rik	Mm.32012
0.686068	0.00741452	1442046_at	apical protein, Xenopus laevis-like	Apxl	Mm.40796
0.686206	0.00903699	1434675_at	RIKEN cDNA 1700065O13 gene	1700065O13Rik	Mm.129453
0.686414	0.00985916	1426236_a_at	glutamate-ammonia ligase (glutamine synthetase)	Glul	Mm.210745
0.686851	0.00974061	1455599_at	expressed sequence AI850995	AI850995	---
0.686879	0.00734095	1429499_at	F-box only protein 5	Fbxo5	Mm.197520
0.68717	0.00806757	1420696_at	sema domain, immunoglobulin domain (Ig), short basic domain, secreted, (semaphorin) 3C	Sema3c	Mm.5071
0.687521	0.00931362	1450286_at	natriuretic peptide receptor 3	Npr3	Mm.25259
0.687624	0.00709165	1417910_at	cyclin A2	Ccna2	Mm.4189
0.688324	0.00839007	1426276_at	interferon induced with helicase C domain 1	Ifih1	Mm.136224
0.688365	0.00601832	1452123_s_at	FERM domain containing 4B	Frmd4b	Mm.27789
0.688536	0.00971152	1449297_at	caspase 12	Casp12	Mm.42163
0.688589	0.00989669	1449368_at	decorin	Dcn	Mm.56769
0.688709	0.00971152	1453148_at	sema domain, immunoglobulin domain (Ig), short basic domain, secreted, (semaphorin) 3D	Sema3d	Mm.89313
0.689564	0.00795315	1452305_s_at	RIKEN cDNA 2610510J17 gene	2610510J17Rik	Mm.23185
0.690122	0.00585674	1427763_a_at	calcium/calmodulin-dependent protein kinase II, delta	Camk2d	Mm.255822
0.690137	0.00974061	1448953_at	Bloom syndrome homolog (human)	Blm	Mm.12932
0.690508	0.00817686	1423620_at	RIKEN cDNA 2610528M18 gene	2610528M18Rik	Mm.9870
0.690816	0.00833133	1438196_at	glycerol-3-phosphate dehydrogenase 1-like	Gpd1l	Mm.38198
0.690919	0.00944299	1434034_at	ceramide kinase	Cerk	Mm.222685
0.691077	0.00987367	1448534_at	protein tyrosine phosphatase, non-receptor type substrate 1	Ptpns1	Mm.1682
0.691413	0.00974521	1452391_at	coxsackievirus and adenovirus receptor	Cxadr	Mm.66222
0.692391	0.00974061	1456647_a_at	eyes absent 4 homolog (Drosophila)	Eya4	Mm.332128
0.692427	0.00833133	1418264_at	SoxLZ/Sox6 leucine zipper binding protein in testis	Solt	Mm.281498
0.693156	0.00853938	1427033_at	dynamin binding protein	Dnmbp	Mm.159024
0.693274	0.00871595	1451320_at	RIKEN cDNA 3110043J09 gene	3110043J09Rik	Mm.128411
0.693683	0.00756609	1450967_at	RIKEN cDNA 4933428I03 gene	4933428I03Rik	Mm.386788
0.693848	0.00893167	1422513_at	cyclin F	Ccnf	Mm.77695
0.694916	0.00619561	1434580_at	ectonucleotide pyrophosphatase/phosphodiesterase 4	Enpp4	Mm.255971
0.695956	0.00707301	1437287_at	RIKEN cDNA 1110020G09 gene	1110020G09Rik	Mm.244226
0.695965	0.00839007	1428838_a_at	deoxycytidine kinase	Dck	Mm.298892
0.696014	0.00893167	1423523_at	aminoadipate-semialdehyde synthase	Aass	Mm.18651
0.696176	0.00709165	1418963_at	RIKEN cDNA 2310047O13 gene	2310047O13Rik	Mm.34059
0.696211	0.00691072	1420641_a_at	sulfide quinone reductase-like (yeast)	Sqrdl	Mm.28986
0.696867	0.00748445	1450040_at	tissue inhibitor of metalloproteinase 2	Timp2	Mm.206505
0.696919	0.00803037	1417821_at	DNA segment, Chr 17, human D6S56E 5	D17H6S56E-5	Mm.22506
0.696956	0.00867566	1447363_s_at	budding uninhibited by benzimidazoles 1 homolog, beta (S. cerevisiae)	Bub1b	Mm.29133
0.697015	0.00734095	1449061_a_at	DNA primase, p49 subunit	Prim1	Mm.2903
0.697119	0.00756609	1453422_a_at	RIKEN cDNA 1110020G09 gene	1110020G09Rik	Mm.244226
0.697931	0.00700629	1429171_a_at	RIKEN cDNA 5730507H05 gene	5730507H05Rik	Mm.32012
0.697939	0.0079043	1433662_s_at	tissue inhibitor of metalloproteinase 2	Timp2	Mm.206505
0.698201	0.007625	1418401_a_at	dual specificity phosphatase 16	Dusp16	Mm.3994
0.698266	0.00691072	1437370_at	shugoshin-like 2 (S. pombe)	Sgol2	Mm.32800
0.698319	0.00887409	1435122_x_at	DNA methyltransferase (cytosine-5) 1	Dnmt1	Mm.128580
0.69939	0.00704114	1436338_at	Transcribed locus	---	Mm.385488
0.69943	0.0093778	1453227_at	Rho-related BTB domain containing 3	Rhobtb3	Mm.276200
0.699593	0.00843631	1431050_at	ribosomal protein S6 kinase, polypeptide 5	Rps6ka5	Mm.220417
0.699835	0.00786509	1430604_a_at	disabled homolog 2 (Drosophila)	Dab2	Mm.240830
0.700202	0.0093606	1417139_at	RIKEN cDNA 1700022L09 gene	1700022L09Rik	Mm.25410
0.70027	0.00734095	1444723_at	RIKEN cDNA 6530418L21 gene	6530418L21Rik	Mm.212591
0.700461	0.00886549	1439754_at	SRY-box containing gene 12	Sox12	Mm.28424
0.701294	0.00971152	1452250_a_at	procollagen, type VI, alpha 2	Col6a2	Mm.1949
0.701336	0.00619561	1426499_at	SH3-domain GRB2-like endophilin B2	Sh3glb2	Mm.33343
0.701377	0.00742718	1417410_s_at	protein kinase C, iota	Prkci	Mm.291554
0.701378	0.00734095	1450156_a_at	hyaluronan mediated motility receptor (RHAMM)	Hmmr	Mm.116997
0.701999	0.00920939	1451406_a_at	proprotein convertase subtilisin/kexin type 5	Pcsk5	Mm.3401
0.702691	0.00871595	1426983_at	formin binding protein 1	Fnbp1	Mm.378916
0.702857	0.00757391	1426653_at	minichromosome maintenance deficient 3 (S. cerevisiae)	Mcm3	Mm.4502
0.702988	0.00749659	1449283_a_at	mitogen-activated protein kinase 12	Mapk12	Mm.38343
0.703181	0.00806757	1434554_at	tripartite motif protein 37	Trim37	Mm.17436
0.703198	0.00734095	1442280_at	DNA segment, Chr 2, ERATO Doi 750, expressed	D2Ertd750e	Mm.252695
0.703592	0.00795429	1423661_s_at	CTD (carboxy-terminal domain, RNA polymerase II, polypeptide A) small phosphatase 2	Ctdsp2	Mm.29490
0.703894	0.00619561	1454952_s_at	RIKEN cDNA B130055D15 gene	B130055D15Rik	Mm.251777
0.704092	0.00926908	1422922_at	RecQ protein-like 4	Recql4	Mm.18373
0.704128	0.00756609	1427048_at	smoothened homolog (Drosophila)	Smo	Mm.29279
0.704462	0.00772954	1449167_at	erythrocyte protein band 4.1-like 4a	Epb4.1l4a	Mm.3465
0.70545	0.00952594	1422221_at	heart and neural crest derivatives expressed transcript 2	Hand2	Mm.261588
0.705693	0.00969433	1428447_at	transmembrane protein 14A	Tmem14a	Mm.227104
0.705711	0.00691072	1452583_s_at	galactose mutarotase	Galm	Mm.29098
0.706168	0.00841996	1426652_at	minichromosome maintenance deficient 3 (S. cerevisiae)	Mcm3	Mm.4502
0.706194	0.00859832	1451920_a_at	replication factor C 1	Recc1	Mm.148877
0.707072	0.00734095	1454946_at	myeloblastosis oncogene-like 2	Mybl2	Mm.4594
0.707395	0.00974061	1433742_at	ankyrin repeat domain 15	Ankrd15	Mm.260722
0.707546	0.00523822	1450850_at	villin 2	Vil2	Mm.277812
0.708365	0.00707301	1448689_at	related RAS viral (r-ras) oncogene homolog 2	Rras2	Mm.276572
0.7085	0.00843678	1433858_at	leucine rich repeat containing 28	Lrrc28	Mm.31247
0.708564	0.00833133	1455590_at	NAD(P)H dehydrogenase, quinone 2	Nqo2	Mm.264036
0.708629	0.00734095	1437251_at	cell division cycle associated 2	Cdca2	Mm.33831
0.708893	0.00871595	1436723_at	FSH primary response 1	Fshprh1	Mm.34903
0.709893	0.00751694	1417190_at	pre-B-cell colony-enhancing factor 1	Pbef1	Mm.202727
0.710514	0.00955525	1431734_a_at	DnaJ (Hsp40) homolog, subfamily B, member 4	Dnajb4	Mm.46746
0.710725	0.00734095	1438320_s_at	minichromosome maintenance deficient 7 (S. cerevisiae)	Mcm7	Mm.378965
0.710756	0.00734095	1433543_at	anillin, actin binding protein (scraps homolog, Drosophila)	Anln	Mm.282751
0.711137	0.00971152	1416459_at	ADP-ribosylation factor 2	Arf2	Mm.5061
0.711176	0.00734095	1416950_at	tumor necrosis factor, alpha-induced protein 8	Tnfaip8	Mm.27740
0.711204	0.00734095	1423805_at	disabled homolog 2 (Drosophila)	Dab2	Mm.240830
0.711237	0.00734095	1427105_at	RIKEN cDNA 2610510J17 gene	2610510J17Rik	Mm.23185
0.711374	0.00619561	1426245_s_at	microtubule-associated protein, RP/EB family, member 2	Mapre2	Mm.132237
0.711376	0.0085486	1416433_at	replication protein A2	Rpa2	Mm.2870
0.711554	0.00734095	1419031_at	fatty acid desaturase 2	Fads2	Mm.38901
0.711623	0.00954951	1451064_a_at	phosphoserine aminotransferase 1	Psat1	Mm.289936
0.71168	0.00885754	1424156_at	retinoblastoma-like 1 (p107)	Rbl1	Mm.244671
0.711835	0.00985916	1460564_at	suppressor of hairy wing homolog 2 (Drosophila)	Suhw2	Mm.80609
0.71195	0.00867566	1427094_at	polymerase (DNA directed), epsilon 2 (p59 subunit)	Pole2	Mm.9199
0.712181	0.00798798	1417212_at	RIKEN cDNA 9530058B02 gene	9530058B02Rik	Mm.328870
0.71245	0.00656483	1416558_at	maternal embryonic leucine zipper kinase	Melk	Mm.268668
0.712532	0.00974061	1451451_at	grancalcin	Gca	Mm.219877
0.712804	0.00527226	1428667_at	monoamine oxidase A	Maoa	Mm.21108
0.713657	0.0088743	1450853_at	transducin-like enhancer of split 4, homolog of Drosophila E(spl)	Tle4	Mm.103638
0.714234	0.00772822	1448016_at	RIKEN cDNA 2810453L12 gene (2810453L12Rik), mRNA	2810453L12Rik	Mm.3022
0.714376	0.00887409	1423525_at	microtubule associated serine/threonine kinase-like	Mastl	Mm.253721
0.714377	0.00795636	1426272_at	limb region 1	Lmbr1	Mm.41572
0.714673	0.00252398	1423911_at	protein phosphatase 2, regulatory subunit B (B56), alpha isoform	Ppp2r5a	Mm.350483
0.714871	0.00831532	1421149_a_at	atrophin 1	Atn1	Mm.333380
0.714981	0.00772822	1423463_a_at	DNA segment, Chr 2, ERATO Doi 750, expressed	D2Ertd750e	Mm.252695
0.715276	0.00859832	1421551_s_at	interferon activated gene 202B	Ifi202b	Mm.218770
0.715797	0.00831532	1434738_at	threonyl-tRNA synthetase-like 2	Tarsl2	---
0.715912	0.00734095	1455012_s_at	tripartite motif protein 37	Trim37	Mm.17436
0.716166	0.00867566	1419101_at	transcriptional regulator, SIN3A (yeast)	Sin3a	Mm.15755
0.716197	0.00871595	1418460_at	SH3 domain protein D19	Sh3d19	Mm.2454
0.716855	0.00806757	1452833_at	Rap guanine nucleotide exchange factor (GEF) 2	Rapgef2	Mm.31220
0.717078	0.00945566	1450034_at	signal transducer and activator of transcription 1	Stat1	Mm.277406
0.717739	0.00833133	1459897_a_at	suprabasin	MGI:2446326	Mm.250717
0.717971	0.00634214	1439269_x_at	minichromosome maintenance deficient 7 (S. cerevisiae) /// similar to mCDC47 /// similar to mCDC47	Mcm7 /// LOC433027 /// LOC436369	Mm.378965
0.718462	0.00806757	1429364_at	RIKEN cDNA 4930579G24 gene	4930579G24Rik	Mm.221520
0.718795	0.00641317	1416031_s_at	minichromosome maintenance deficient 7 (S. cerevisiae)	Mcm7	Mm.378965
0.719538	0.00841996	1419102_at	transcriptional regulator, SIN3A (yeast)	Sin3a	Mm.15755
0.719575	0.00833133	1453288_at	activating transcription factor 6	Atf6	Mm.377046
0.719911	0.00989669	1424107_at	kinesin family member 18A	Kif18a	Mm.274086
0.719997	0.00806757	1418461_at	SH3 domain protein D19	Sh3d19	Mm.2454
0.720146	0.00971152	1416593_at	glutaredoxin 1 (thioltransferase)	Glrx1	Mm.25844
0.720246	0.00600444	1416612_at	cytochrome P450, family 1, subfamily b, polypeptide 1	Cyp1b1	Mm.214016
0.720694	0.00853938	1455730_at	discs, large homolog 7 (Drosophila)	Dlg7	Mm.240543
0.72081	0.00902311	1427147_at	RIKEN cDNA F730047E07 gene	F730047E07Rik	Mm.120919
0.721043	0.00691072	1454881_s_at	uroplakin 3B	Upk3b	Mm.3089
0.721307	0.00989669	1423055_at	neuron specific gene family member 1	Nsg1	Mm.7414
0.721571	0.00907133	1416195_at	putative phosphatase	MGI:1194899	Mm.1458
0.721914	0.00619561	1434237_at	uroplakin 3B	Upk3b	Mm.3089
0.722046	0.00795315	1425815_a_at	hyaluronan mediated motility receptor (RHAMM)	Hmmr	Mm.116997
0.722313	0.0074632	1427100_at	meteorin, glial cell differentiation regulator	Metrn	Mm.41925
0.722336	0.00953175	1452832_s_at	CDP-diacylglycerol synthase (phosphatidate cytidylyltransferase) 2	Cds2	Mm.284503
0.722352	0.00974061	1421771_a_at	IAP promoted placental gene	Ipp	Mm.1350
0.722625	0.00558042	1415829_at	lamin B receptor	Lbr	Mm.4538
0.72297	0.00698453	1449084_s_at	SH3 domain protein D19	Sh3d19	Mm.2454
0.723601	0.00989669	1421866_at	nuclear receptor subfamily 3, group C, member 1	Nr3c1	Mm.129481
0.723717	0.00794343	1417506_at	geminin	Gmnn	Mm.12239
0.72447	0.00951345	1460576_at	SEC15-like 1 (S. cerevisiae)	Sec15l1	Mm.24865
0.72464	0.00985916	1421731_a_at	flap structure specific endonuclease 1	Fen1	Mm.2952
0.72662	0.00831532	1427450_x_at	myosin IB	Myo1b	Mm.3390
0.726995	0.00957896	1424292_at	DEP domain containing 1a	Depdc1a	Mm.371655
0.727029	0.00971152	1453226_at	RIKEN cDNA 3000004C01 gene	3000004C01Rik	Mm.32084
0.727428	0.00988993	1426349_s_at	thymopoietin	Tmpo	Mm.159684
0.727521	0.00853938	1436808_x_at	minichromosome maintenance deficient 5, cell division cycle 46 (S. cerevisiae)	Mcm5	Mm.5048
0.727815	0.00974061	1416873_a_at	cyclin-dependent kinase 2	Cdk2	Mm.111326
0.728023	0.00821131	1423303_at	PAX interacting (with transcription-activation domain) protein 1	Paxip1	Mm.277190
0.728046	0.007625	1429122_a_at	RIKEN cDNA 1700040I03 gene	1700040I03Rik	Mm.379221
0.728063	0.00753393	1426363_x_at	H2A histone family, member Y3	H2afy3	Mm.272870
0.728124	0.0074632	1452917_at	replication factor C (activator 1) 5	Rfc5	Mm.27997
0.728502	0.00821131	1416613_at	cytochrome P450, family 1, subfamily b, polypeptide 1	Cyp1b1	Mm.214016
0.730037	0.0091475	1454788_at	ADP-ribosylation factor-like 7	Arl7	Mm.27968
0.730249	0.00928036	1426473_at	DnaJ (Hsp40) homolog, subfamily C, member 9	Dnajc9	Mm.2871
0.730845	0.00926908	1423675_at	ubiquitin specific peptdiase 1	Usp1	Mm.371692
0.732441	0.00734095	1456388_at	ATPase, class VI, type 11A	Atp11a	Mm.257837
0.733076	0.00867566	1434917_at	cordon-bleu	Cobl	Mm.22847
0.733311	0.00734095	1448205_at	cyclin B1, related sequence 1 /// cyclin B1	Ccnb1-rs1 /// Ccnb1	Mm.260114
0.733439	0.00444303	1431146_a_at	copine VIII	Cpne8	Mm.290991
0.73421	0.00837203	1451989_a_at	microtubule-associated protein, RP/EB family, member 2	Mapre2	Mm.132237
0.734785	0.00527226	1429987_at	RIKEN cDNA 9930013L23 gene	9930013L23Rik	Mm.160389
0.735317	0.00837203	1455983_at	cell division cycle associated 2	Cdca2	Mm.33831
0.735474	0.00835782	1449050_at	replication factor C 1	Recc1	Mm.148877
0.735989	0.00734095	1448638_at	Mdm2, transformed 3T3 cell double minute p53 binding protein	Mtbp	Mm.61901
0.736127	0.00887409	1429678_at	RIKEN cDNA 5730508B09 gene	5730508B09Rik	Mm.317049
0.736222	0.00734095	1420664_s_at	protein C receptor, endothelial	Procr	Mm.3243
0.736412	0.00806757	1423613_at	sperm specific antigen 2	Ssfa2	Mm.272881
0.736847	0.00971152	1429734_at	RIKEN cDNA 4632434I11 gene	4632434I11Rik	---
0.737105	0.00770357	1450015_x_at	sphingosine-1-phosphate phosphatase 1	Sgpp1	Mm.280199
0.737293	0.00971152	1440194_at	RIKEN cDNA 2210011C24 gene	2210011C24Rik	Mm.41017
0.737927	0.00989669	1454959_s_at	guanine nucleotide binding protein, alpha inhibiting 1	Gnai1	Mm.254629
0.73801	0.00621364	1427382_a_at	suppressor of variegation 3-9 homolog 1 (Drosophila)	Suv39h1	Mm.9244
0.739574	0.0095828	1420113_s_at	RIKEN cDNA 2410022L05 gene	2410022L05Rik	Mm.29063
0.739612	0.00841996	1423813_at	kinesin family member 22	Kif22	Mm.286488
0.739709	0.00916816	1423878_at	glycophorin C	Gypc	Mm.292145
0.739767	0.00707301	1448269_a_at	kelch-like 13 (Drosophila)	Klhl13	Mm.224306
0.739823	0.00974061	1438971_x_at	ubiquitin-conjugating enzyme E2H	Ube2h	Mm.332967
0.740537	0.00734095	1449060_at	kinesin family member 2C	Kif2c	Mm.247651
0.740572	0.00734095	1421265_a_at	RNA-binding region (RNP1, RRM) containing 1	Rnpc1	Mm.3865
0.740828	0.00971152	1424321_at	replication factor C (activator 1) 4	Rfc4	Mm.386835
0.740862	0.00971152	1417398_at	related RAS viral (r-ras) oncogene homolog 2	Rras2	Mm.276572
0.741204	0.00734095	1436036_at	Wolf-Hirschhorn syndrome candidate 1 (human)	Whsc1	Mm.19892
0.741282	0.00950719	1428480_at	cell division cycle associated 8	Cdca8	Mm.28038
0.741441	0.00795419	1416961_at	budding uninhibited by benzimidazoles 1 homolog, beta (S. cerevisiae)	Bub1b	Mm.29133
0.741534	0.00985916	1429579_at	RIKEN cDNA 6330407I18 gene	6330407I18Rik	---
0.741599	0.00734095	1426721_s_at	TCDD-inducible poly(ADP-ribose) polymerase	Tiparp	Mm.246398
0.741734	0.00743086	1448187_at	polymerase (DNA directed), delta 1, catalytic subunit	Pold1	Mm.16549
0.74195	0.00896011	1428976_at	thymopoietin	Tmpo	Mm.159684
0.742689	0.00987367	1437611_x_at	kinesin family member 2C	Kif2c	Mm.247651
0.742837	0.00497784	1417901_a_at	islet cell autoantigen 1	Ica1	Mm.275683
0.743248	0.00629318	1417822_at	DNA segment, Chr 17, human D6S56E 5	D17H6S56E-5	Mm.22506
0.743256	0.00749809	1434036_at	metastasis suppressor 1	Mtss1	Mm.215481
0.743332	0.00887291	1452461_a_at	hypothetical LOC432486	MGC79224	Mm.335190
0.743413	0.00691072	1418483_a_at	glycoprotein galactosyltransferase alpha 1, 3	Ggta1	Mm.281124
0.743689	0.00795315	1417911_at	cyclin A2	Ccna2	Mm.4189
0.743697	0.00806757	1452599_s_at	expressed sequence AI413582	AI413582	Mm.61488
0.744078	0.00896011	1429348_at	sema domain, immunoglobulin domain (Ig), short basic domain, secreted, (semaphorin) 3C	Sema3c	Mm.5071
0.744207	0.00921611	1436827_at	gene model 944, (NCBI)	Gm944	Mm.312276
0.744297	0.00749659	1423714_at	ASF1 anti-silencing function 1 homolog B (S. cerevisiae)	Asf1b	Mm.29680
0.744648	0.00734095	1419647_a_at	immediate early response 3	Ier3	Mm.25613
0.744832	0.00885013	1425227_a_at	ATPase, H+ transporting, lysosomal V0 subunit a isoform 1	Atp6v0a1	Mm.340818
0.74525	0.00947537	1427412_s_at	Rap guanine nucleotide exchange factor (GEF) 6	Rapgef6	Mm.254404
0.745454	0.00444303	1423915_at	olfactomedin-like 2B	Olfml2b	Mm.287131
0.745718	0.00885779	1424175_at	thyrotroph embryonic factor	Tef	Mm.270278
0.745792	0.00985916	1438195_at	glycerol-3-phosphate dehydrogenase 1-like	Gpd1l	Mm.38198
0.746102	0.00745421	1434644_at	transducin (beta)-like 1 X-linked	Tbl1x	Mm.258476
0.746226	0.00971152	1416614_at	CREBBP/EP300 inhibitory protein 1	Cri1	Mm.44244
0.746598	0.00749659	1449877_s_at	kinesin family member C1	Kifc1	---
0.746947	0.00734095	1454694_a_at	topoisomerase (DNA) II alpha	Top2a	Mm.4237
0.747666	0.00937355	1429459_at	sema domain, immunoglobulin domain (Ig), short basic domain, secreted, (semaphorin) 3D	Sema3d	Mm.89313
0.748586	0.00971152	1437642_at	HIV-1 Rev binding protein-like	Hrbl	Mm.260869
0.748889	0.00585674	1448530_at	guanosine monophosphate reductase	Gmpr	Mm.290802
0.749038	0.00837203	1426580_at	polo-like kinase 4 (Drosophila)	Plk4	Mm.3794
0.7491	0.0086696	1423749_s_at	RAN GTPase activating protein 1	Rangap1	Mm.270975
0.749705	0.00786509	1424278_a_at	baculoviral IAP repeat-containing 5	Birc5	Mm.8552
0.749867	0.00756609	1460319_at	fucosyltransferase 8	Fut8	Mm.35628
0.750395	0.00229746	1416369_at	hippocampus abundant transcript-like 1	Hiatl1	Mm.239196
0.750494	0.00756609	1454751_at	RIKEN cDNA G430022H21 gene	G430022H21Rik	Mm.260039
0.751096	0.00887409	1435938_at	RIKEN cDNA 2610318C08 gene	2610318C08Rik	Mm.45785
0.752038	0.0089882	1453238_s_at	RIKEN cDNA E430024C06 gene	E430024C06Rik	---
0.752135	0.0080523	1419316_s_at	guanine nucleotide binding protein (G protein), beta polypeptide 1-like	Gnb1l	Mm.236139
0.752485	0.00795429	1448468_a_at	potassium voltage-gated channel, shaker-related subfamily, beta member 1	Kcnab1	Mm.316402
0.752514	0.00734095	1423221_at	tubulin, beta 4	Tubb4	Mm.7420
0.752587	0.00743086	1417311_at	cysteine rich protein 2	Crip2	Mm.133825
0.753001	0.0088743	1452954_at	ubiquitin-conjugating enzyme E2C	Ube2c	Mm.89830
0.753912	0.00819991	1460168_at	stem-loop binding protein	Slbp	Mm.383190
0.753955	0.00969976	1452036_a_at	thymopoietin	Tmpo	Mm.159684
0.754172	0.00734095	1452826_s_at	F-box and leucine-rich repeat protein 20	Fbxl20	Mm.386809
0.754402	0.00867566	1451016_at	interferon-related developmental regulator 2	Ifrd2	Mm.215335
0.754947	0.00974061	1417439_at	CD248 antigen, endosialin	Cd248	Mm.29597
0.75532	0.00859832	1435242_at	androgen-induced proliferation inhibitor	Aprin	Mm.32959
0.755688	0.00734095	1424777_at	WD repeat domain 21	Wdr21	Mm.38238
0.755739	0.0058446	1448627_s_at	PDZ binding kinase	Pbk	Mm.24337
0.755774	0.00734095	1422016_a_at	centromere autoantigen H	Cenph	Mm.273502
0.755902	0.0086696	1449389_at	T-cell acute lymphocytic leukemia 1	Tal1	Mm.239869
0.756916	0.00965585	1433893_s_at	sperm associated antigen 5	Spag5	Mm.24250
0.757439	0.00721825	1448990_a_at	myosin IB	Myo1b	Mm.3390
0.757826	0.00974061	1449325_at	fatty acid desaturase 2	Fads2	Mm.38901
0.758102	0.00831532	1443838_x_at	fatty acid desaturase 2	Fads2	Mm.38901
0.758478	0.00620766	1423847_at	RIKEN cDNA 2810406C15 gene	2810406C15Rik	Mm.257590
0.758841	0.0095828	1423369_at	fragile X mental retardation syndrome 1 homolog	Fmr1	Mm.3451
0.759441	0.00691072	1436393_a_at	tripartite motif protein 37	Trim37	Mm.17436
0.761953	0.00795315	1452659_at	DEK oncogene (DNA binding)	Dek	Mm.131150
0.763918	0.00839007	1454896_at	Transcribed locus	---	Mm.374213
0.764021	0.00887409	1420638_at	phosphoribosyl pyrophosphate synthetase 2	Prps2	Mm.272955
0.764201	0.00867566	1428791_at	ubiquitin-conjugating enzyme E2H	Ube2h	Mm.332967
0.765764	0.00979274	1418279_a_at	A kinase (PRKA) anchor protein 1	Akap1	Mm.2969
0.765935	0.00734095	1430139_at	helicase, lymphoid specific	Hells	Mm.57223
0.766124	0.00806757	1434784_s_at	DNA segment, Chr 15, ERATO Doi 405, expressed	D15Ertd405e	Mm.196630
0.766744	0.00876821	1448635_at	SMC2 structural maintenance of chromosomes 2-like 1 (yeast)	Smc2l1	Mm.2999
0.766815	0.00795739	1426708_at	anthrax toxin receptor 2	Antxr2	Mm.24842
0.766974	0.00691072	1424129_at	major facilitator superfamily domain containing 1	Mfsd1	Mm.271975
0.767193	0.00806757	1449207_a_at	kinesin family member 20A	Kif20a	Mm.258846
0.76753	0.00656483	1416689_at	tuftelin 1	Tuft1	Mm.10214
0.76886	0.00971152	1451050_at	5'-nucleotidase, cytosolic III	Nt5c3	Mm.158936
0.769652	0.00766609	1416050_a_at	scavenger receptor class B, member 1	Scarb1	Mm.282242
0.769866	0.00989669	1423882_at	ring finger and WD repeat domain 3	Rfwd3	Mm.334816
0.770123	0.00985916	1454043_a_at	potassium voltage-gated channel, shaker-related subfamily, beta member 1	Kcnab1	Mm.316402
0.770209	0.00852745	1423699_at	DNA segment, Chr 15, ERATO Doi 785, expressed	D15Ertd785e	Mm.143167
0.770245	0.00987367	1433807_at	RIKEN cDNA 6720463M24 gene	6720463M24Rik	Mm.23503
0.770262	0.00795315	1438169_a_at	FERM domain containing 4B	Frmd4b	Mm.27789
0.770941	0.00853938	1448191_at	polo-like kinase 1 (Drosophila)	Plk1	Mm.16525
0.771025	0.00926908	1460192_at	oxysterol binding protein-like 1A	Osbpl1a	Mm.259470
0.771312	0.00831532	1418843_at	solute carrier family 30 (zinc transporter), member 4	Slc30a4	Mm.27801
0.771406	0.00841996	1423774_a_at	protein regulator of cytokinesis 1	Prc1	Mm.227274
0.771455	0.00941651	1440890_a_at	expressed sequence BB114266	BB114266	Mm.290849
0.771717	0.00734095	1422620_s_at	phosphatidic acid phosphatase 2a	Ppap2a	Mm.317186
0.772045	0.0073853	1418919_at	shugoshin-like 1 (S. pombe)	Sgol1	Mm.153202
0.77211	0.00965585	1434978_at	RIKEN cDNA 4933403F05 gene	4933403F05Rik	Mm.125857
0.772157	0.00867566	1449244_at	cadherin 2	Cdh2	Mm.257437
0.772282	0.0098791	1424348_at	RIKEN cDNA 1110007A13 gene	1110007A13Rik	Mm.97383
0.77317	0.00691072	1432236_a_at	suppressor of variegation 3-9 homolog 1 (Drosophila)	Suv39h1	Mm.9244
0.773586	0.00941651	1423702_at	H1 histone family, member 0	H1f0	Mm.24350
0.773905	0.00709165	1415964_at	stearoyl-Coenzyme A desaturase 1	Scd1	Mm.267377
0.774073	0.00519212	1427505_a_at	CASP2 and RIPK1 domain containing adaptor with death domain	Cradd	Mm.218009
0.774467	0.00734095	1419443_at	Sin3-associated polypeptide 18	Sap18	Mm.344671
0.774552	0.00619561	1422502_at	poly (ADP-ribose) polymerase family, member 1	Parp1	Mm.277779
0.776549	0.00976901	1451247_at	major facilitator superfamily domain containing 1	Mfsd1	Mm.271975
0.776853	0.00806757	1419943_s_at	cyclin B1	Ccnb1	Mm.260114
0.777145	0.00795315	1415840_at	ELOVL family member 5, elongation of long chain fatty acids (yeast)	Elovl5	Mm.19130
0.77716	0.00833133	1416076_at	cyclin B1, related sequence 1 /// cyclin B1 /// similar to G2/mitotic-specific cyclin B1 /// cyclin B1, related sequence 5	Ccnb1-rs1 /// Ccnb1 /// LOC434175 /// Ccnb1-rs5	Mm.260114
0.778652	0.00757391	1421849_at	stromal antigen 2	Stag2	Mm.290422
0.779111	0.00748445	1448989_a_at	myosin IB	Myo1b	Mm.3390
0.779575	0.00989669	1460353_at	transmembrane protein 48	Tmem48	Mm.28478
0.781494	0.00868338	1424263_at	RIKEN cDNA 2810003C17 gene	2810003C17Rik	Mm.24838
0.781755	0.00853938	1428483_a_at	RIKEN cDNA 2610039C10 gene	2610039C10Rik	Mm.180363
0.781892	0.0093778	1434547_at	Carboxypeptidase D (Cpd), mRNA	Cpd	Mm.276736
0.781893	0.00867566	1460287_at	tissue inhibitor of metalloproteinase 2	Timp2	Mm.206505
0.78204	0.0089388	1417827_at	N-glycanase 1	Ngly1	Mm.258381
0.78231	0.00907133	1433582_at	RIKEN cDNA 1190002N15 gene	1190002N15Rik	Mm.258746
0.783295	0.00806757	1425658_at	CD109 antigen	Cd109	Mm.32955
0.784096	0.00893167	1428796_at	RIKEN cDNA 5530401J07 gene	5530401J07Rik	---
0.785372	0.0096277	1439630_x_at	suprabasin	MGI:2446326	Mm.250717
0.785646	0.00887409	1449293_a_at	S-phase kinase-associated protein 2 (p45)	Skp2	Mm.35584
0.786108	0.00806757	1433581_at	RIKEN cDNA 1190002N15 gene	1190002N15Rik	Mm.258746
0.786236	0.00985916	1428512_at	basic helix-loop-helix domain containing, class B9	Bhlhb9	Mm.18574
0.786402	0.00736866	1451731_at	ATP-binding cassette, sub-family A (ABC1), member 3	Abca3	Mm.239470
0.78646	0.0089882	1430829_s_at	fatso	MGI:1347093	Mm.4375
0.787943	0.00734095	1437211_x_at	ELOVL family member 5, elongation of long chain fatty acids (yeast)	Elovl5	Mm.19130
0.789286	0.00985916	1433892_at	sperm associated antigen 5	Spag5	Mm.24250
0.790365	0.00734095	1448365_at	exosome component 7	Exosc7	Mm.41562
0.79078	0.00853938	1437033_a_at	S-phase kinase-associated protein 2 (p45)	Skp2	Mm.35584
0.791074	0.00905766	1456424_s_at	phospholipid transfer protein	Pltp	Mm.6105
0.7918	0.00424426	1427883_a_at	procollagen, type III, alpha 1	Col3a1	Mm.249555
0.792449	0.00841996	1422619_at	phosphatidic acid phosphatase 2a	Ppap2a	Mm.317186
0.79302	0.00801021	1433647_s_at	Rho-related BTB domain containing 3	Rhobtb3	Mm.276200
0.793336	0.00734095	1423519_at	RIKEN cDNA 2210412D01 gene	2210412D01Rik	Mm.23914
0.79389	0.00965585	1417289_at	pleckstrin homology domain-containing, family A (phosphoinositide binding specific) member 2	Plekha2	Mm.261122
0.794246	0.00871595	1424186_at	RIKEN cDNA 2610001E17 gene	2610001E17Rik	Mm.181074
0.794254	0.00971152	1452241_at	topoisomerase (DNA) II beta binding protein	Topbp1	Mm.259893
0.794979	0.00734095	1416969_at	G two S phase expressed protein 1	Gtse1	Mm.20858
0.797064	0.00974061	1455251_at	integrin alpha 1	Itga1	---
0.798819	0.00971152	1415977_at	myo-inositol 1-phosphate synthase A1	MGI:1919030	Mm.29357
0.799508	0.00981021	1417111_at	mannosidase 1, alpha	Man1a	Mm.117294
0.799561	0.00867566	1418502_a_at	oxidation resistance 1	Oxr1	Mm.254267
0.800036	0.00736866	1452164_at	cDNA sequence BC038286	BC038286	Mm.273062
0.800976	0.00839007	1452318_a_at	heat shock protein 1B	Hspa1b	Mm.372314
0.801309	0.00358404	1415973_at	Myristoylated alanine rich protein kinase C substrate (Marcks), mRNA	Marcks	Mm.30059
0.804926	0.00444303	1422488_at	NTF2-related export protein 1	Nxt1	Mm.34663
0.805262	0.00971152	1418442_at	exportin 1, CRM1 homolog (yeast)	Xpo1	Mm.217547
0.80546	0.00887409	1451520_at	spastic paraplegia 20, spartin (Troyer syndrome) homolog (human)	Spg20	Mm.235523
0.806458	0.00885771	1423539_at	postmeiotic segregation increased 2 (S. cerevisiae)	Pms2	Mm.2950
0.806567	0.00941651	1424791_a_at	Lutheran blood group (Auberger b antigen included)	Lu	Mm.29236
0.806777	0.00867566	1428411_at	RIKEN cDNA 1700020I14 gene	1700020I14Rik	Mm.246412
0.807266	0.00928036	1460692_at	euchromatic histone lysine N-methyltransferase 2	Ehmt2	Mm.35345
0.808386	0.00989669	1422503_s_at	poly (ADP-ribose) polymerase family, member 1	Parp1	Mm.277779
0.808887	0.00985916	1451092_a_at	RAN GTPase activating protein 1	Rangap1	Mm.270975
0.809593	0.00619561	1419649_s_at	myosin IC	Myo1c	Mm.234502
0.810779	0.00887409	1419648_at	myosin IC	Myo1c	Mm.234502
0.811187	0.00839007	1427887_at	RIKEN cDNA 2610304G08 gene	2610304G08Rik	Mm.290810
0.812308	0.00806757	1433776_at	lipoma HMGIC fusion partner	Lhfp	Mm.118617
0.813049	0.00619561	1416664_at	cell division cycle 20 homolog (S. cerevisiae)	Cdc20	Mm.289747
0.813153	0.0070443	1420389_at	paired box gene 3	Pax3	Mm.1371
0.813796	0.00831532	1451358_a_at	Rac GTPase-activating protein 1	Racgap1	Mm.370666
0.822788	0.00987367	1448531_at	lamin B2	Lmnb2	Mm.7362
0.825185	0.00806757	1418501_a_at	oxidation resistance 1	Oxr1	Mm.254267
0.82749	0.00734095	1415878_at	ribonucleotide reductase M1	Rrm1	Mm.197486
0.828156	0.00310158	1455143_at	neuroligin 2	Nlgn2	Mm.151293
0.828384	0.00926908	1448777_at	minichromosome maintenance deficient 2 mitotin (S. cerevisiae)	Mcm2	Mm.16711
0.83003	0.00601832	1415860_at	karyopherin (importin) alpha 2	Kpna2	Mm.378955
0.832221	0.00896011	1455434_a_at	kinectin 1	Ktn1	Mm.3110
0.832514	0.00936708	1416330_at	CD 81 antigen	Cd81	Mm.806
0.8342	0.0095828	1426830_a_at	S-adenosylhomocysteine hydrolase-like 1	Ahcyl1	Mm.220328
0.834549	0.00678016	1416880_at	myeloid cell leukemia sequence 1	Mcl1	Mm.1639
0.83598	0.00953175	1424683_at	RIKEN cDNA 1810015C04 gene	1810015C04Rik	Mm.25311
0.842904	0.00810388	1415680_at	anaphase promoting complex subunit 1	Anapc1	Mm.277408
0.843636	0.00971152	1434079_s_at	minichromosome maintenance deficient 2 mitotin (S. cerevisiae)	Mcm2	Mm.16711
0.843731	0.00831532	1419979_s_at	cAMP responsive element binding protein 3	Creb3	Mm.12407
0.851398	0.00971152	1449186_at	BCL2-associated athanogene 4	Bag4	Mm.118400
0.852378	0.00985916	1424480_s_at	thymoma viral proto-oncogene 2	Akt2	Mm.177194
0.857461	0.00965585	1453419_at	RIKEN cDNA 2900078C09 gene	2900078C09Rik	---
0.862247	0.00831532	1448138_at	protein phosphatase 2A, regulatory subunit B (PR 53)	Ppp2r4	Mm.275393
0.864837	0.00985916	1436195_at	cDNA sequence BC046404	BC046404	Mm.339972
0.865611	0.00804136	1448433_a_at	procollagen C-endopeptidase enhancer protein	Pcolce	Mm.262345
0.868077	0.00806757	1422581_at	protein inhibitor of activated STAT 1	Pias1	Mm.306663
0.876978	0.0093778	1451099_at	membrane bound C2 domain containing protein	Mbc2	Mm.66056
0.915687	0.00989669	1456200_at	inositol polyphosphate multikinase	Ipmk	Mm.245867
1.18462	0.00837203	1452339_at	a disintegrin-like and metallopeptidase (reprolysin type) with thrombospondin type 1 motif, 7	Adamts7	Mm.102141
1.19226	0.00905766	1452759_s_at	PTPRF interacting protein, binding protein 1 (liprin beta 1)	Ppfibp1	Mm.103382
1.19912	0.00989669	1423393_at	chloride intracellular channel 4 (mitochondrial)	Clic4	Mm.257765
1.20019	0.00995832	1448171_at	seven in absentia 2	Siah2	Mm.2847
1.20097	0.00839007	1416426_at	RAB5A, member RAS oncogene family	Rab5a	Mm.329123
1.20393	0.00806757	1419371_s_at	golgi SNAP receptor complex member 2	Gosr2	Mm.195451
1.20929	0.00841996	1460460_a_at	golgi reassembly stacking protein 2	Gorasp2	Mm.271950
1.21054	0.00985916	1427986_a_at	procollagen, type XVI, alpha 1	Col16a1	Mm.41860
1.217	0.00887409	1441904_x_at	RIKEN cDNA 9130005N14 gene	9130005N14Rik	Mm.258545
1.22559	0.00896011	1430596_s_at	RIKEN cDNA 1700110N18 gene	1700110N18Rik	Mm.25670
1.227	0.00973569	1430623_s_at	RIKEN cDNA 5830411E10 gene	5830411E10Rik	Mm.196290
1.23627	0.0093778	1416308_at	UDP-glucose dehydrogenase	Ugdh	Mm.344831
1.23727	0.0093778	1452102_at	coatomer protein complex, subunit beta 2 (beta prime)	Copb2	Mm.261735
1.23952	0.00857256	1460559_at	ankyrin repeat domain 25	Ankrd25	Mm.257371
1.24073	0.0087905	1437992_x_at	gap junction membrane channel protein alpha 1	Gja1	Mm.378921
1.24096	0.0095828	1454908_x_at	small EDRK-rich factor 1	Serf1	Mm.286177
1.24191	0.00994245	1436336_at	RIKEN cDNA 2210013M04 gene	2210013M04Rik	Mm.268037
1.24545	0.00734095	1418899_at	ubiquitin-fold modifier 1	Ufm1	Mm.28917
1.24609	0.00930028	1415761_at	mitochondrial ribosomal protein L52	Mrpl52	Mm.248163
1.24612	0.00839007	1422476_at	interferon gamma inducible protein 30	Ifi30	Mm.30241
1.25075	0.00749659	1415696_at	SAR1a gene homolog 1 (S. cerevisiae)	Sara1	Mm.6698
1.25135	0.00971152	1424214_at	RIKEN cDNA 9130213B05 gene	9130213B05Rik	Mm.5002
1.25209	0.00795429	1421115_a_at	zinc finger, DHHC domain containing 16	Zdhhc16	Mm.20387
1.25395	0.00806757	1450923_at	transforming growth factor, beta 2	Tgfb2	Mm.18213
1.25462	0.00955525	1434537_at	solute carrier organic anion transporter family, member 3a1	Slco3a1	Mm.268798
1.25508	0.00795315	1434589_x_at	surfeit gene 4	Surf4	Mm.300594
1.25635	0.00806757	1416351_at	mitogen activated protein kinase kinase 1	Map2k1	Mm.248907
1.25849	0.00912681	1423848_at	M phase phosphoprotein 6 (Mphosph6), mRNA	Mphosph6	Mm.181836
1.25899	0.00734095	1429318_a_at	quaking	Qk	Mm.262294
1.26049	0.00941651	1415828_a_at	DNA segment, Chr 3, University of California at Los Angeles 1	D3Ucla1	Mm.29702
1.26276	0.00993183	1452405_x_at	T-cell receptor alpha chain /// RIKEN cDNA A430107P09 gene /// similar to T-CELL RECEPTOR ALPHA CHAIN C REGION	Tcra /// A430107P09Rik /// LOC545051	Mm.213248
1.26497	0.00734095	1450350_a_at	Jun dimerization protein 2	MGI:1932093	Mm.103560
1.26601	0.00734095	1423407_a_at	fibulin 2	Fbln2	Mm.249146
1.26733	0.00926908	1450954_at	YME1-like 1 (S. cerevisiae)	Yme1l1	Mm.23335
1.27129	0.0074632	1415827_a_at	DNA segment, Chr 3, University of California at Los Angeles 1	D3Ucla1	Mm.29702
1.27157	0.00734095	1450275_x_at	RIKEN cDNA 2510010F15 gene	2510010F15Rik	Mm.337238
1.27807	0.00839007	1451272_a_at	RIKEN cDNA 2510010F15 gene	2510010F15Rik	Mm.337238
1.28129	0.00974061	1424024_at	multiple coagulation factor deficiency 2	Mcfd2	Mm.30251
1.28579	0.00971152	1422498_at	melanoma antigen, family H, 1	Mageh1	Mm.6890
1.28744	0.00853938	1435221_at	Forkhead box P1 (Foxp1), mRNA	Foxp1	Mm.234965
1.28859	0.00763926	1416573_at	protein O-fucosyltransferase 2	Pofut2	Mm.203556
1.2911	0.00734095	1448517_at	translocase of inner mitochondrial membrane 22 homolog (yeast)	Timm22	Mm.18803
1.29283	0.00758703	1453172_at	stress 70 protein chaperone, microsome-associated, human homolog	Stch	Mm.26704
1.29471	0.00871595	1419169_at	mitogen-activated protein kinase 6	Mapk6	Mm.18856
1.29614	0.00704114	1455871_s_at	Tax1 (human T-cell leukemia virus type I) binding protein 3 /// ribosomal protein L13	Tax1bp3 /// Rpl13	Mm.371656
1.29625	0.00702485	1454862_at	pleckstrin homology-like domain, family B, member 2	Phldb2	Mm.211477
1.29865	0.00956713	1429568_x_at	RIKEN cDNA 2510010F15 gene	2510010F15Rik	Mm.337238
1.2997	0.00954331	1433772_at	stress 70 protein chaperone, microsome-associated, human homolog	Stch	Mm.26704
1.30074	0.00985916	1460701_a_at	mitochondrial ribosomal protein L52	Mrpl52	Mm.248163
1.30157	0.00696374	1424169_at	Tax1 (human T-cell leukemia virus type I) binding protein 3	Tax1bp3	Mm.371656
1.30463	0.00956713	1418576_at	Yip1 domain family, member 5	Yipf5	Mm.270382
1.30554	0.00971152	1417170_at	leucine zipper transcription factor-like 1	Lztfl1	Mm.378263
1.30814	0.00734095	1452246_at	osteoclast stimulating factor 1	Ostf1	Mm.172222
1.31162	0.00795315	1437490_x_at	UDP-N-acetylglucosamine pyrophosphorylase 1	Uap1	Mm.27969
1.31184	0.00974521	1429065_at	RIKEN cDNA 1200009F10 gene	1200009F10Rik	---
1.31194	0.00756609	1448185_at	homocysteine-inducible, endoplasmic reticulum stress-inducible, ubiquitin-like domain member 1	Herpud1	Mm.29151
1.3128	0.00926908	1448648_at	RIKEN cDNA 9130005N14 gene	9130005N14Rik	Mm.258545
1.3133	0.00833133	1448464_at	RIKEN cDNA 0610042I15 gene	0610042I15Rik	Mm.294821
1.31497	0.00833133	1423926_at	solute carrier family 39 (metal ion transporter), member 13	Slc39a13	Mm.192375
1.31674	0.00988452	1436302_at	RIKEN cDNA 2410193C02 gene	2410193C02Rik	Mm.334631
1.31727	0.00806757	1454705_at	DNA segment, Chr 15, ERATO Doi 621, expressed	D15Ertd621e	Mm.3224
1.31785	0.00712576	1450757_at	cadherin 11	Cdh11	Mm.1571
1.31894	0.00523822	1424274_at	vesicle docking protein	MGI:1929095	Mm.15868
1.31912	0.0089882	1417379_at	IQ motif containing GTPase activating protein 1	Iqgap1	Mm.207619
1.31979	0.00887409	1437150_at	RIKEN cDNA 1700012H17 gene	1700012H17Rik	Mm.331470
1.32027	0.00749809	1456320_at	cDNA sequence BC049806	BC049806	Mm.386850
1.32176	0.00860632	1433724_at	DNA segment, Chr 15, ERATO Doi 621, expressed	D15Ertd621e	Mm.3224
1.32251	0.00979274	1450355_a_at	capping protein (actin filament), gelsolin-like	Capg	Mm.18626
1.32264	0.00885013	1436018_at	RIKEN cDNA 2700083E18 gene	2700083E18Rik	---
1.32279	0.0089882	1418954_at	calcium/calmodulin-dependent protein kinase kinase 1, alpha	Camkk1	Mm.9998
1.32429	0.00837203	1416686_at	procollagen lysine, 2-oxoglutarate 5-dioxygenase 2	Plod2	Mm.79983
1.32588	0.00982582	1448942_at	guanine nucleotide binding protein (G protein), gamma 11	Gng11	Mm.25547
1.32618	0.00926908	1426123_a_at	ribosome binding protein 1	Rrbp1	Mm.13705
1.3291	0.00734095	1419279_at	phosphatidylinositol-4-phosphate 5-kinase, type II, alpha	Pip5k2a	Mm.313977
1.32932	0.00985916	1416489_at	phosphatidylinositol 4-kinase type 2 beta	Pi4k2b	Mm.248647
1.33046	0.00971152	1419295_at	cAMP responsive element binding protein 3-like 1	Creb3l1	Mm.10353
1.33323	0.00839007	1450021_at	ubiquilin 2	Ubqln2	Mm.92529
1.33528	0.00619561	1422184_a_at	adenylate kinase 1	Ak1	Mm.29189
1.33637	0.00734095	1433897_at	expressed sequence AI597468	AI597468	---
1.33653	0.00985916	1460456_at	RIKEN cDNA 2010316F05 gene	2010316F05Rik	Mm.251087
1.3379	0.00950719	1452362_at	tripartite motif protein 16	Trim16	Mm.117087
1.33968	0.00896011	1448765_at	Fyn proto-oncogene	Fyn	Mm.4848
1.34176	0.00985916	1417073_a_at	quaking	Qk	Mm.262294
1.34292	0.00969976	1428492_at	GLI pathogenesis-related 2	Glipr2	Mm.22213
1.34414	0.00965585	1437650_at	hypothetical protein C730026J16	C730026J16	---
1.3466	0.00859832	1435735_x_at	histocompatibility 47	H47	Mm.22362
1.35012	0.00804136	1425656_a_at	brain-specific angiogenesis inhibitor 1-associated protein 2	Baiap2	Mm.197534
1.35245	0.00819991	1416804_at	tangerin	LOC114601	Mm.210447
1.35305	0.00734095	1456251_x_at	benzodiazepine receptor, peripheral	Bzrp	Mm.1508
1.35462	0.00734095	1423250_a_at	transforming growth factor, beta 2	Tgfb2	Mm.18213
1.35543	0.00656359	1449142_a_at	Yip1 domain family, member 5	Yipf5	Mm.270382
1.3561	0.00853938	1416125_at	FK506 binding protein 5	Fkbp5	Mm.276405
1.35787	0.00867566	1423358_at	RIKEN cDNA 1810009K13 gene	1810009K13Rik	Mm.306234
1.35812	0.0076662	1433934_at	SEC24 related gene family, member A (S. cerevisiae)	Sec24a	Mm.33878
1.35828	0.00734095	1418467_at	SWI/SNF related, matrix associated, actin dependent regulator of chromatin, subfamily d, member 3	Smarcd3	Mm.332257
1.3583	0.00707301	1424318_at	RIKEN cDNA 1110067D22 gene	1110067D22Rik	Mm.76694
1.36004	0.00965585	1451046_at	zinc finger protein, multitype 1	Zfpm1	Mm.3105
1.363	0.0093778	1421936_at	dual adaptor for phosphotyrosine and 3-phosphoinositides 1	Dapp1	Mm.254835
1.36405	0.00806757	1435460_at	protein kinase, cGMP-dependent, type II	Prkg2	Mm.263002
1.3643	0.00734095	1435030_at	UPF2 regulator of nonsense transcripts homolog (yeast)	Upf2	Mm.31102
1.36587	0.00853938	1439433_a_at	solute carrier family 35 (UDP-galactose transporter), member 2	Slc35a2	Mm.214976
1.36683	0.00971152	1438666_at	low density lipoprotein receptor class A domain containing 3	Ldlrad3	Mm.35116
1.36752	0.00971152	1436413_at	Fyn-related kinase, mRNA (cDNA clone MGC:6049 IMAGE:3601246)	Frk	Mm.332432
1.36882	0.00852669	1453149_at	solute carrier family 25, member 32	Slc25a32	Mm.17875
1.37288	0.00976901	1428715_at	RIKEN cDNA 2810423A18 gene	2810423A18Rik	---
1.37333	0.00749809	1436918_at	Dual-specificity tyrosine-(Y)-phosphorylation regulated kinase 2 (Dyrk2), mRNA	4932442E05Rik	Mm.45565
1.37398	0.00971152	1449141_at	filamin binding LIM protein 1	Fblim1	Mm.286536
1.37405	0.00734095	1456483_at	zinc finger protein 9	Zfp9	Mm.106970
1.37526	0.00989669	1416034_at	CD24a antigen	Cd24a	Mm.29742
1.37536	0.0074862	1417040_a_at	Bcl-2-related ovarian killer protein	Bok	Mm.3295
1.37556	0.00833133	1426065_a_at	tribbles homolog 3 (Drosophila)	Trib3	Mm.276018
1.37915	0.00954331	1451924_a_at	endothelin 1	Edn1	Mm.14543
1.3804	0.00917493	1451668_at	RIKEN cDNA C530043G21 gene	C530043G21Rik	Mm.229107
1.38454	0.00876821	1417558_at	Fyn proto-oncogene	Fyn	Mm.4848
1.38604	0.00989669	1429652_at	RIKEN cDNA 1190002C06 gene	1190002C06Rik	Mm.29889
1.38716	0.00861431	1450066_at	ubiquitin protein ligase E3 component n-recognin 1	Ubr1	Mm.330516
1.3875	0.00887409	1418326_at	solute carrier family 7 (cationic amino acid transporter, y+ system), member 5	Slc7a5	Mm.27943
1.38951	0.00760009	1460227_at	tissue inhibitor of metalloproteinase 1	Timp1	Mm.8245
1.3898	0.00883505	1423854_a_at	RAS-like, family 11, member B	Rasl11b	Mm.293316
1.39	0.00989669	1439493_at	RIKEN cDNA D630040G17 gene	D630040G17Rik	---
1.39114	0.00985916	1418943_at	RIKEN cDNA B230120H23 gene	B230120H23Rik	Mm.314618
1.39308	0.00965585	1430125_s_at	PQ loop repeat containing 1	Pqlc1	Mm.29247
1.39412	0.00734095	1452436_at	lysyl oxidase-like 2	Loxl2	Mm.116714
1.39478	0.0082826	1416313_at	myeloid/lymphoid or mixed-lineage leukemia (trithorax homolog, Drosophila); translocated to, 11	Mllt11	Mm.331208
1.39528	0.00629318	1426404_a_at	ring finger protein 11	Rnf11	Mm.172605
1.3971	0.00819991	1452646_at	tumor protein p53 inducible nuclear protein 2	Trp53inp2	Mm.293605
1.39746	0.00974061	1433477_at	active BCR-related gene	Abr	Mm.258939
1.3977	0.00756609	1423549_at	solute carrier family 1 (glutamate/neutral amino acid transporter), member 4	Slc1a4	Mm.6379
1.39872	0.00819991	1418518_at	furin (paired basic amino acid cleaving enzyme)	Furin	Mm.5241
1.40078	0.00704114	1425985_s_at	mannan-binding lectin serine peptidase 1	Masp1	Mm.1213
1.40195	0.00739995	1436026_at	ES neuronal differentiation 2	MGI:2662729	---
1.40237	0.00691072	1428479_at	nuclear factor of activated T-cells, cytoplasmic, calcineurin-dependent 1	Nfatc1	Mm.329560
1.40423	0.00734095	1435029_at	RIKEN cDNA B230120H23 gene, mRNA (cDNA clone MGC:35825 IMAGE:5346593)	B230120H23Rik	Mm.314618
1.40587	0.00489044	1451313_a_at	RIKEN cDNA 1110067D22 gene	1110067D22Rik	Mm.76694
1.40609	0.00859832	1450084_s_at	influenza virus NS1A binding protein	Ivns1abp	Mm.33764
1.40729	0.00839007	1426083_a_at	B-cell translocation gene 1, anti-proliferative	Btg1	Mm.272183
1.40784	0.00689895	1437223_s_at	X-box binding protein 1	Xbp1	Mm.22718
1.40842	0.00980459	1430701_a_at	RIKEN cDNA 5730528L13 gene	5730528L13Rik	Mm.140749
1.40872	0.00867566	1421746_a_at	F-box protein 17	Fbxo17	Mm.358659
1.41053	0.00971152	1428396_at	SMAD specific E3 ubiquitin protein ligase 1	Smurf1	Mm.27735
1.41294	0.00982582	1452058_a_at	ring finger protein 11	Rnf11	Mm.172605
1.41481	0.00748445	1417612_at	immediate early response 5	Ier5	Mm.12246
1.41517	0.00729311	1419280_at	phosphatidylinositol-4-phosphate 5-kinase, type II, alpha	Pip5k2a	Mm.313977
1.41543	0.00859832	1431004_at	lysyl oxidase-like 2	Loxl2	Mm.116714
1.41727	0.007625	1428395_at	SMAD specific E3 ubiquitin protein ligase 1	Smurf1	Mm.27735
1.41783	0.0093778	1456415_at	zinc finger protein 451	Zfp451	Mm.289103
1.41802	0.00746676	1439088_at	PDZ domain containing 8	Pdzk8	---
1.41816	0.00749809	1435401_at	RIKEN cDNA 9430097H08 gene	9430097H08Rik	Mm.253446
1.41825	0.00805322	1455810_a_at	RIKEN cDNA E130112L23 gene	E130112L23Rik	Mm.228259
1.41831	0.00734095	1460335_at	LysM, putative peptidoglycan-binding, domain containing 3	Lysmd3	Mm.259969
1.41845	0.00707301	1424058_at	RIKEN cDNA 1190002C06 gene	1190002C06Rik	Mm.29889
1.41905	0.0088743	1419184_a_at	four and a half LIM domains 2	Fhl2	Mm.6799
1.42077	0.00444006	1434026_at	Atpase, class I, type 8B, member 2	Atp8b2	Mm.30455
1.42156	0.00839007	1436188_a_at	N-myc downstream regulated gene 4	Ndrg4	Mm.29846
1.42435	0.0076662	1434750_at	SEC6-like 1 (S. cerevisiae)	Sec6l1	Mm.261859
1.42451	0.00806757	1428288_at	RIKEN cDNA 2310051E17 gene	2310051E17Rik	---
1.42478	0.00704114	1422179_at	gap junction membrane channel protein beta 4	Gjb4	Mm.56906
1.4257	0.00734095	1423268_at	integrin alpha 5 (fibronectin receptor alpha)	Itga5	Mm.16234
1.4264	0.00833133	1448460_at	activin A receptor, type 1	Acvr1	Mm.689
1.4317	0.00985916	1456189_x_at	latent transforming growth factor beta binding protein 3	Ltbp3	Mm.182396
1.43384	0.00634214	1449187_at	platelet derived growth factor, alpha	Pdgfa	Mm.2675
1.43579	0.00757391	1438557_x_at	aspartyl aminopeptidase	Dnpep	Mm.24680
1.43604	0.00756766	1417841_at	peroxisomal membrane protein 2	Pxmp2	Mm.21853
1.43715	0.00806757	1451667_at	RIKEN cDNA C530043G21 gene	C530043G21Rik	Mm.229107
1.43789	0.0095828	1451344_at	cDNA sequence BC025600	BC025600	Mm.41681
1.43949	0.00700629	1433481_at	FK506 binding protein 14	Fkbp14	Mm.274693
1.43988	0.00704114	1423347_at	SEC23A (S. cerevisiae)	Sec23a	Mm.209207
1.43994	0.00971152	1454354_at	RIKEN cDNA 8030476L19 gene	8030476L19Rik	---
1.44026	0.00729311	1448568_a_at	solute carrier family 20, member 1	Slc20a1	Mm.272675
1.44106	0.00927522	1436978_at	wingless-type MMTV integration site 9A	Wnt9a	Mm.218794
1.44231	0.00907133	1457266_at	expressed sequence AW322671	AW322671	---
1.44343	0.00806757	1428637_at	dual-specificity tyrosine-(Y)-phosphorylation regulated kinase 2	Dyrk2	---
1.44408	0.00887409	1439484_at	RIKEN cDNA 4930431H11 gene	4930431H11Rik	---
1.44572	0.00704114	1427035_at	solute carrier family 39 (zinc transporter), member 14	Slc39a14	Mm.270647
1.44624	0.00982582	1435902_at	nudix (nucleoside diphosphate linked moiety X)-type motif 18	Nudt18	Mm.34191
1.44766	0.00734095	1448596_at	solute carrier family 6 (neurotransmitter transporter, creatine), member 8	Slc6a8	Mm.274553
1.4498	0.00965585	1428785_at	angiomotin-like 1	Amotl1	---
1.45127	0.00734095	1429896_at	RIKEN cDNA 5830408B19 gene	5830408B19Rik	---
1.45253	0.00734095	1429183_at	plakophilin 2	Pkp2	Mm.2252
1.45272	0.00734095	1450744_at	elongation factor RNA polymerase II 2	Ell2	Mm.21288
1.45478	0.00734095	1434316_at	carbohydrate (chondroitin) synthase 1	Chsy1	Mm.333916
1.45584	0.00887291	1453851_a_at	growth arrest and DNA-damage-inducible 45 gamma	Gadd45g	Mm.281298
1.45607	0.00974521	1426570_a_at	fyn-related kinase	Frk	Mm.332432
1.45703	0.00734095	1416127_a_at	aspartyl aminopeptidase	Dnpep	Mm.24680
1.45728	0.00819991	1421362_a_at	fyn-related kinase	Frk	Mm.332432
1.45924	0.00837203	1427228_at	RIKEN cDNA 2410003B16 gene	2410003B16Rik	Mm.29933
1.45955	0.00734095	1428289_at	Kruppel-like factor 9	Klf9	Mm.291595
1.46265	0.00795315	1424246_a_at	testis derived transcript	Tes	Mm.230654
1.46368	0.00707301	1434059_at	RIKEN cDNA B230312A22 gene	B230312A22Rik	Mm.260162
1.46589	0.00985916	1437403_at	RIKEN cDNA E130306M17 gene	E130306M17Rik	Mm.101115
1.46687	0.00497784	1439452_x_at	aspartyl aminopeptidase	Dnpep	Mm.24680
1.46689	0.00734095	1435226_at	IBR domain containing 3	Ibrdc3	Mm.259672
1.4676	0.00954331	1416978_at	Fc receptor, IgG, alpha chain transporter	Fcgrt	Mm.3303
1.46936	0.00734095	1422818_at	neural precursor cell expressed, developmentally down-regulated gene 9	Nedd9	Mm.288980
1.47166	0.00847023	1433575_at	SRY-box containing gene 4 (Sox4), mRNA	Sox4	Mm.240627
1.4736	0.00691072	1426411_a_at	spermatid perinuclear RNA binding protein	Strbp	Mm.383192
1.47459	0.00754753	1448182_a_at	CD24a antigen	Cd24a	Mm.29742
1.47523	0.00835782	1418049_at	latent transforming growth factor beta binding protein 3	Ltbp3	Mm.182396
1.47624	0.00704114	1420502_at	spermidine/spermine N1-acetyl transferase 1	Sat1	Mm.379009
1.47794	0.00523822	1418010_a_at	SH3-domain GRB2-like B1 (endophilin)	Sh3glb1	Mm.271775
1.4781	0.0076662	1417128_at	RIKEN cDNA 2810052M02 gene	2810052M02Rik	Mm.29475
1.48873	0.00407685	1420886_a_at	X-box binding protein 1	Xbp1	Mm.22718
1.48887	0.00604808	1416989_at	RIKEN cDNA 3100002B05 gene	3100002B05Rik	Mm.46397
1.48968	0.00707301	1455594_at	---	---	---
1.49052	0.00712864	1417116_at	solute carrier family 6 (neurotransmitter transporter, creatine), member 8	Slc6a8	Mm.274553
1.49141	0.0074632	1458218_s_at	phosphodiesterase 7A	Pde7a	Mm.296814
1.49199	0.00766609	1417267_s_at	FK506 binding protein 11	Fkbp11	Mm.30729
1.49377	0.00665907	1448943_at	neuropilin 1	Nrp1	Mm.271745
1.49483	0.00457149	1418025_at	basic helix-loop-helix domain containing, class B2	Bhlhb2	Mm.2436
1.49607	0.00795315	1423267_s_at	integrin alpha 5 (fibronectin receptor alpha)	Itga5	Mm.383977
1.4985	0.00806757	1427005_at	polo-like kinase 2 (Drosophila)	Plk2	Mm.380
1.49931	0.00836662	1452731_x_at	similar to hypothetical protein LOC67055 /// similar to hypothetical protein LOC67055 /// similar to hypothetical protein LOC67055 /// RIKEN cDNA B930046C15 gene /// hypothetical protein LOC545001 /// hypothetical protein LOC545005 /// hypothetical protein LOC545007 /// similar to hypothetical protein LOC67055 /// RIKEN cDNA 2610042L04 gene /// similar to hypothetical protein LOC67055	LOC544986 /// LOC544991 /// LOC544997 /// B930046C15Rik /// LOC545001 /// LOC545005 /// LOC545007 /// LOC545008 /// 2610042L04Rik /// LOC545017	---
1.50057	0.00704114	1437437_x_at	aspartyl aminopeptidase	Dnpep	Mm.24680
1.50113	0.007625	1419447_s_at	---	---	---
1.50128	0.00896011	1426714_at	DNA segment, Chr 11, ERATO Doi 18, expressed	D11Ertd18e	Mm.131618
1.50147	0.00795429	1424988_at	myosin regulatory light chain interacting protein	Mylip	Mm.212855
1.50252	0.00691072	1432478_a_at	IBR domain containing 3	Ibrdc3	Mm.259672
1.50549	0.00691072	1417301_at	frizzled homolog 6 (Drosophila)	Fzd6	Mm.4769
1.51097	0.00802943	1437455_a_at	B-cell translocation gene 1, anti-proliferative	Btg1	Mm.272183
1.51611	0.00489905	1418012_at	SH3-domain GRB2-like B1 (endophilin)	Sh3glb1	Mm.271775
1.51653	0.00756609	1418011_a_at	SH3-domain GRB2-like B1 (endophilin)	Sh3glb1	Mm.271775
1.51885	0.00634214	1448662_at	frizzled homolog 6 (Drosophila)	Fzd6	Mm.4769
1.5193	0.00886549	1456878_at	expressed sequence AI646023	AI646023	Mm.259320
1.52002	0.00619302	1450780_s_at	high mobility group AT-hook 2	Hmga2	Mm.157190
1.52103	0.00900218	1450781_at	high mobility group AT-hook 2	Hmga2	Mm.157190
1.52214	0.00871595	1429671_at	RIKEN cDNA 2410018M08 gene	2410018M08Rik	Mm.327243
1.52405	0.00629318	1421207_at	leukemia inhibitory factor	Lif	Mm.4964
1.52448	0.00887409	1418102_at	hairy and enhancer of split 1 (Drosophila)	Hes1	Mm.327031
1.52484	0.00619561	1452061_s_at	spermatid perinuclear RNA binding protein	Strbp	Mm.383192
1.52899	0.00523822	1416531_at	glutathione S-transferase omega 1	Gsto1	Mm.378931
1.52926	0.00734095	1438789_s_at	dihydropyrimidinase-like 3	Dpysl3	Mm.8180
1.53096	0.00700153	1451912_a_at	fibroblast growth factor receptor-like 1	Fgfrl1	Mm.35691
1.53246	0.00749809	1417307_at	dystrophin, muscular dystrophy	Dmd	Mm.275608
1.53619	0.0049533	1426534_a_at	ADP-ribosylation factor GTPase activating protein 3	Arfgap3	Mm.258910
1.53661	0.00734095	1433761_at	RIKEN cDNA 9430063L05 gene	9430063L05Rik	Mm.129840
1.53726	0.00489905	1420011_s_at	X-box binding protein 1	Xbp1	Mm.22718
1.53994	0.00886549	1419288_at	junction adhesion molecule 2	Jam2	Mm.41758
1.5405	0.00806757	1450871_a_at	branched chain aminotransferase 1, cytosolic	Bcat1	Mm.4606
1.5409	0.00734095	1428468_at	RIKEN cDNA 3110043O21 gene	3110043O21Rik	Mm.331544
1.54206	0.00734095	1456036_x_at	glutathione S-transferase omega 1	Gsto1	Mm.378931
1.54354	0.00871595	1419446_at	TBC1 domain family, member 1	Tbc1d1	Mm.286353
1.54364	0.00696374	1429796_at	kalirin, RhoGEF kinase	Kalrn	---
1.54392	0.00734095	1426615_s_at	N-myc downstream regulated gene 4	Ndrg4	Mm.29846
1.54463	0.00734095	1433968_a_at	---	---	---
1.54612	0.00756609	1448788_at	Cd200 antigen	Cd200	Mm.245851
1.55055	0.00989669	1456610_at	jumonji domain containing 3	Jmjd3	Mm.261201
1.5514	0.00629318	1416687_at	procollagen lysine, 2-oxoglutarate 5-dioxygenase 2	Plod2	Mm.79983
1.55304	0.00928036	1456655_at	Exostoses (multiple) 1, mRNA (cDNA clone MGC:5903 IMAGE:3499743)	Ext1	Mm.309395
1.55386	0.00806757	1434891_at	prostaglandin F2 receptor negative regulator	Ptgfrn	Mm.24807
1.55564	0.00619561	1424337_at	sorting nexin 15	Snx15	Mm.329629
1.55619	0.00252398	1435143_at	ELK3, member of ETS oncogene family, mRNA (cDNA clone MGC:11528 IMAGE:3155850)	Elk3	Mm.4454
1.5591	0.00610714	1422550_a_at	microtubule-associated protein 6	Mtap6	Mm.154087
1.55914	0.00634751	1455096_at	---	---	---
1.56436	0.00619561	1425016_at	Eph receptor B2	Ephb2	Mm.250981
1.56449	0.00585674	1448797_at	ELK3, member of ETS oncogene family	Elk3	Mm.4454
1.56779	0.00619561	1418084_at	neuropilin 1	Nrp1	Mm.271745
1.56846	0.0086696	1417978_at	eukaryotic translation initiation factor 4E member 3	Eif4e3	Mm.32889
1.56866	0.00786509	1448944_at	neuropilin 1	Nrp1	Mm.271745
1.56911	0.00353689	1448318_at	adipose differentiation related protein	Adfp	Mm.381
1.56966	0.00766325	1426238_at	bone morphogenetic protein 1	Bmp1	Mm.27757
1.57041	0.00900218	1416761_at	hydroxysteroid 11-beta dehydrogenase 2	Hsd11b2	Mm.5079
1.57142	0.00859832	1426664_x_at	solute carrier family 45, member 3	Slc45a3	Mm.200307
1.57168	0.00585674	1432417_a_at	tetraspan 2	Tspan2	Mm.27469
1.57205	0.00837203	1427650_a_at	runt related transcription factor 1	Runx1	Mm.4081
1.57475	0.00734095	1452595_at	a disintegrin-like and metallopeptidase (reprolysin type) with thrombospondin type 1 motif, 4	Adamts4	Mm.23156
1.57509	0.00922283	1428739_at	RIKEN cDNA 2310040A07 gene	2310040A07Rik	---
1.57548	0.0076378	1456257_at	RIKEN cDNA C130065N10 gene	C130065N10Rik	---
1.57657	0.00663712	1437132_x_at	neural precursor cell expressed, developmentally down-regulated gene 9	Nedd9	Mm.288980
1.57765	0.00734095	1422851_at	high mobility group AT-hook 2	Hmga2	Mm.157190
1.57774	0.00806757	1450767_at	neural precursor cell expressed, developmentally down-regulated gene 9	Nedd9	Mm.288980
1.57776	0.00439553	1433768_at	RIKEN cDNA 2410003B16 gene	2410003B16Rik	Mm.29933
1.58272	0.00734095	1422286_a_at	TG interacting factor	Tgif	Mm.101034
1.58432	0.00462342	1442465_s_at	spermatid perinuclear RNA binding protein	Strbp	Mm.383192
1.58491	0.00866984	1435463_s_at	myosin ID	Myo1d	Mm.151948
1.58501	0.00697765	1428154_s_at	phosphatidic acid phosphatase type 2 domain containing 1	Ppapdc1	Mm.217337
1.58881	0.00839007	1418718_at	chemokine (C-X-C motif) ligand 16	Cxcl16	Mm.359802
1.58933	0.00756609	1437390_x_at	syntaxin 1A (brain)	Stx1a	Mm.6225
1.59032	0.00819991	1420558_at	selectin, platelet	Selp	Mm.3337
1.59105	0.00444303	1426304_x_at	xylosylprotein beta1,4-galactosyltransferase, polypeptide 7 (galactosyltransferase I)	B4galt7	Mm.139825
1.59108	0.00926908	1420961_a_at	influenza virus NS1A binding protein	Ivns1abp	Mm.33764
1.59359	0.00523822	1437889_x_at	biglycan	Bgn	Mm.2608
1.5943	0.00444303	1451316_a_at	phosphatidylinositol binding clathrin assembly protein	Picalm	Mm.235175
1.59677	0.0095828	1434310_at	bone morphogenic protein receptor, type II (serine/threonine kinase)	Bmpr2	Mm.7106
1.59816	0.00845353	1456862_at	sine oculis-related homeobox 4 homolog (Drosophila)	Six4	Mm.249575
1.59916	0.00601832	1449799_s_at	plakophilin 2	Pkp2	Mm.2252
1.59924	0.00700629	1453129_a_at	regulator of G-protein signaling 12	Rgs12	Mm.196208
1.60012	0.00753393	1452980_at	---	---	---
1.60343	0.00444006	1454877_at	SERTA domain containing 4	Sertad4	Mm.22806
1.60539	0.00645201	1429049_at	NUAK family, SNF1-like kinase, 2	Nuak2	Mm.100666
1.60668	0.00310158	1423890_x_at	ATPase, Na+/K+ transporting, beta 1 polypeptide	Atp1b1	Mm.4550
1.60782	0.00663712	1436820_at	potassium channel tetramerisation domain containing 11	Kctd11	Mm.239498
1.60805	0.00388928	1426972_at	SEC24 related gene family, member D (S. cerevisiae)	Sec24d	Mm.29293
1.60857	0.00347103	1436768_x_at	RIKEN cDNA E130112L23 gene	E130112L23Rik	Mm.228259
1.60932	0.00985916	1451475_at	plexin D1	Plxnd1	Mm.3085
1.61538	0.00619561	1436507_at	interleukin-1 receptor-associated kinase 2	Irak2	Mm.152142
1.61563	0.00841996	1427257_at	chondroitin sulfate proteoglycan 2	Cspg2	Mm.158700
1.61725	0.00867566	1426715_s_at	DNA segment, Chr 11, ERATO Doi 18, expressed	D11Ertd18e	Mm.131618
1.62191	0.00851803	1421002_at	angiopoietin-like 2	Angptl2	Mm.208919
1.62239	0.00252721	1416554_at	PDZ and LIM domain 1 (elfin)	Pdlim1	Mm.379073
1.62365	0.00619302	1427457_a_at	bone morphogenetic protein 1	Bmp1	Mm.27757
1.62679	0.00734095	1451152_a_at	ATPase, Na+/K+ transporting, beta 1 polypeptide	Atp1b1	Mm.4550
1.62714	0.00871595	1418453_a_at	ATPase, Na+/K+ transporting, beta 1 polypeptide	Atp1b1	Mm.4550
1.62819	0.00523822	1436791_at	wingless-related MMTV integration site 5A	Wnt5a	Mm.287544
1.63382	0.00770357	1449154_at	procollagen, type XI, alpha 1	Col11a1	Mm.209715
1.63462	0.00734095	1418599_at	procollagen, type XI, alpha 1	Col11a1	Mm.209715
1.63492	0.00734095	1419519_at	insulin-like growth factor 1	Igf1	Mm.268521
1.63681	0.00839058	1427143_at	jumonji, AT rich interactive domain 1B (Rbp2 like)	Jarid1b	Mm.28995
1.63878	0.00619561	1424432_at	ubiquitin domain containing 1	Ubtd1	Mm.22948
1.64016	0.00971152	1428896_at	platelet-derived growth factor receptor-like	Pdgfrl	Mm.284246
1.64104	0.00817761	1417148_at	platelet derived growth factor receptor, beta polypeptide	Pdgfrb	Mm.4146
1.64124	0.00367594	1421989_s_at	3'-phosphoadenosine 5'-phosphosulfate synthase 2	Papss2	Mm.203916
1.64125	0.00852669	1452657_at	adaptor-related protein complex 1, sigma 2 subunit	Ap1s2	Mm.146736
1.6415	0.00707301	1431279_s_at	tubulin tyrosine ligase like family 5	Ttll5	Mm.132172
1.64161	0.00367594	1452214_at	SKI-like	Skil	Mm.15406
1.642	0.00833133	1428223_at	major facilitator superfamily domain containing 2	Mfsd2	Mm.331842
1.64254	0.00795315	1454847_at	lipoma HMGIC fusion partner-like 2	Lhfpl2	Mm.316553
1.64296	0.00734095	1442849_at	low density lipoprotein receptor-related protein 1	Lrp1	Mm.271854
1.64495	0.00843724	1460426_at	RIKEN cDNA 9430063L05 gene	9430063L05Rik	Mm.129840
1.6463	0.00295276	1450971_at	growth arrest and DNA-damage-inducible 45 beta	Gadd45b	Mm.1360
1.64988	0.00489905	1434510_at	3'-phosphoadenosine 5'-phosphosulfate synthase 2	Papss2	Mm.203916
1.65001	0.00634214	1417662_at	ELK3, member of ETS oncogene family	Elk3	Mm.4454
1.65299	0.00619561	1448665_at	dystrophin, muscular dystrophy	Dmd	Mm.275608
1.65471	0.007625	1437120_at	sorting nexin family member 30	Snx30	Mm.259705
1.65719	0.00734095	1455106_a_at	creatine kinase, brain	Ckb	Mm.16831
1.65738	0.00982582	1437502_x_at	CD24a antigen	Cd24a	Mm.29742
1.65774	0.00749809	1438312_s_at	latent transforming growth factor beta binding protein 3	Ltbp3	Mm.182396
1.65843	0.00734095	1447903_x_at	adaptor-related protein complex 1, sigma 2 subunit	Ap1s2	Mm.146736
1.6598	0.00734095	1434376_at	CD44 antigen	Cd44	Mm.330428
1.66012	0.00734095	1421346_a_at	solute carrier family 6 (neurotransmitter transporter, taurine), member 6	Slc6a6	Mm.247352
1.66241	0.00523822	1416953_at	connective tissue growth factor	Ctgf	Mm.1810
1.66248	0.00581196	1455090_at	Angiopoietin-like 2 (Angptl2), mRNA	Angptl2	Mm.208919
1.66426	0.00734095	1426569_a_at	fyn-related kinase	Frk	Mm.332432
1.66676	0.00566299	1438702_at	---	---	---
1.66709	0.00734095	1452968_at	collagen triple helix repeat containing 1	Cthrc1	Mm.41556
1.66819	0.00578312	1421987_at	3'-phosphoadenosine 5'-phosphosulfate synthase 2	Papss2	Mm.203916
1.66934	0.00831532	1431416_a_at	junction adhesion molecule 2	Jam2	Mm.41758
1.67114	0.00523822	1417756_a_at	lymphocyte specific 1	Lsp1	Mm.234003
1.67885	0.00707301	1435631_x_at	SEC15-like 1 (S. cerevisiae)	Sec15l1	Mm.24865
1.67913	0.00444006	1452445_at	solute carrier family 41, member 2	Slc41a2	Mm.67073
1.6793	0.00489905	1417730_at	exostoses (multiple) 1	Ext1	Mm.309395
1.67932	0.00585674	1437865_at	spermatogenesis associated 13	Spata13	Mm.149776
1.68167	0.007625	1424560_at	proline-serine-threonine phosphatase-interacting protein 1	Pstpip1	Mm.2534
1.68172	0.007625	1418569_at	filamin binding LIM protein 1	Fblim1	Mm.286536
1.68383	0.00734095	1422054_a_at	SKI-like	Skil	Mm.15406
1.68572	0.0076378	1439036_a_at	ATPase, Na+/K+ transporting, beta 1 polypeptide	Atp1b1	Mm.4550
1.68767	0.00698453	1436970_a_at	platelet derived growth factor receptor, beta polypeptide	Pdgfrb	Mm.4146
1.689	0.00523822	1449148_a_at	putative homeodomain transcription factor 1	Phtf1	Mm.378981
1.6921	0.00795429	1452343_at	DNA segment, Chr 18, ERATO Doi 653, expressed	D18Ertd653e	Mm.386779
1.69351	0.00696374	1419616_at	bone morphogenic protein receptor, type II (serine/threonine kinase)	Bmpr2	Mm.7106
1.69433	0.00734095	1435189_at	FERM and PDZ domain containing 1	Frmpd1	Mm.24783
1.6948	0.00734095	1435272_at	inositol 1,4,5-trisphosphate 3-kinase B	Itpkb	Mm.383297
1.69572	0.00734095	1440668_at	ADAMTS-like 3	Adamtsl3	Mm.65306
1.69628	0.00523822	1417801_a_at	protein tyrosine phosphatase, receptor-type, F interacting protein, binding protein 2	Ppfibp2	Mm.2817
1.69881	0.00769812	1460378_a_at	testis derived transcript	Tes	Mm.230654
1.70005	0.0060118	1437673_at	Transcribed locus	---	Mm.257714
1.70147	0.00734095	1449071_at	myosin, light polypeptide 7, regulatory	Myl7	Mm.46514
1.70263	0.00634042	1421694_a_at	chondroitin sulfate proteoglycan 2	Cspg2	Mm.158700
1.70437	0.00697765	1455385_at	SEC15-like 1 (S. cerevisiae)	Sec15l1	Mm.24865
1.70621	0.00853938	1448754_at	retinol binding protein 1, cellular	Rbp1	Mm.279741
1.70731	0.00734095	1448818_at	wingless-related MMTV integration site 5A	Wnt5a	Mm.287544
1.70813	0.00663712	1429284_at	RIKEN cDNA 8430436F23 gene	8430436F23Rik	---
1.7091	0.00663712	1460372_at	cDNA sequence BC019755	BC019755	Mm.247121
1.70913	0.00691072	1417104_at	epithelial membrane protein 3	Emp3	Mm.20829
1.71381	0.00585674	1439530_a_at	similar to NFkB interacting protein 1	LOC547217	---
1.72184	0.00709165	1459593_x_at	similar to NFkB interacting protein 1	LOC547217	---
1.72224	0.00487485	1433683_at	RNA binding motif protein 35b	Rbm35b	Mm.3107
1.72354	0.00358404	1428509_at	myosin IE	Myo1e	Mm.249311
1.73045	0.00444303	1456874_at	fibronectin leucine rich transmembrane protein 2	Flrt2	Mm.341948
1.73203	0.00734095	1427256_at	chondroitin sulfate proteoglycan 2	Cspg2	Mm.158700
1.73625	0.00647219	1452483_a_at	CD44 antigen	Cd44	Mm.330428
1.73691	0.00347103	1423760_at	CD44 antigen	Cd44	Mm.330428
1.74067	0.00871595	1436066_at	kalirin, RhoGEF kinase	Kalrn	---
1.75078	0.00647219	1440920_at	Matrix metallopeptidase 14 (membrane-inserted) (Mmp14), mRNA	Mmp14	Mm.280175
1.75889	0.00770357	1417626_at	upregulated during skeletal muscle growth 4	Usmg4	Mm.348047
1.75917	0.00123588	1416029_at	Kruppel-like factor 10	Klf10	Mm.4292
1.76367	0.00489905	1416357_a_at	melanoma cell adhesion molecule	Mcam	Mm.275003
1.76581	0.00358404	1452014_a_at	insulin-like growth factor 1	Igf1	Mm.268521
1.76676	0.00462342	1443771_x_at	MAD homolog 7 (Drosophila)	Smad7	Mm.34407
1.7679	0.00358404	1424568_at	tetraspan 2	Tspan2	Mm.27469
1.77383	0.00971152	1422735_at	forkhead box Q1	Foxq1	Mm.44235
1.77677	0.00444006	1454613_at	RIKEN cDNA 9430041P20 gene	9430041P20Rik	---
1.7768	0.00519212	1418538_at	KDEL (Lys-Asp-Glu-Leu) endoplasmic reticulum protein retention receptor 3	Kdelr3	Mm.298199
1.77704	0.00799912	1451827_a_at	NADPH oxidase 4	Nox4	Mm.31748
1.78285	0.00634214	1437149_at	solute carrier family 6 (neurotransmitter transporter, taurine), member 6	Slc6a6	Mm.247352
1.78313	0.00312759	1449773_s_at	growth arrest and DNA-damage-inducible 45 beta	Gadd45b	Mm.1360
1.78791	0.00439553	1417533_a_at	integrin beta 5	Itgb5	Mm.6424
1.79304	0.00489905	1415899_at	Jun-B oncogene	Junb	Mm.1167
1.7964	0.00700153	1439030_at	GDP-mannose pyrophosphorylase B	Gmppb	Mm.22554
1.79953	0.00229746	1425092_at	cadherin 10	Cdh10	Mm.234715
1.80067	0.00301917	1437396_at	cAMP responsive element binding protein 3-like 2	Creb3l2	Mm.169929
1.80593	0.00867566	1458299_s_at	nuclear factor of kappa light polypeptide gene enhancer in B-cells inhibitor, epsilon	Nfkbie	Mm.57043
1.80743	0.00585674	1438684_at	ZNUAK family, SNF1-like kinase, 1	Nuak1	Mm.25874
1.80873	0.00640795	1453152_at	MAM domain containing 2	Mamdc2	Mm.50841
1.812	0.00734095	1460036_at	adaptor-related protein complex 1, sigma 2 subunit	Ap1s2	Mm.146736
1.81391	0.00691072	1451453_at	death-associated kinase 2	Dapk2	Mm.335252
1.81596	0.00368946	1454656_at	spermatogenesis associated 13	Spata13	Mm.149776
1.81655	0.00691072	1451340_at	AT rich interactive domain 5A (Mrf1 like)	Arid5a	Mm.34316
1.82416	0.00734095	1426540_at	RIKEN cDNA 2310067E08 gene	2310067E08Rik	Mm.41423
1.82882	0.00734095	1422865_at	runt related transcription factor 1	Runx1	Mm.4081
1.83941	0.00404797	1415804_at	chemokine (C-X3-C motif) ligand 1	Cx3cl1	Mm.103711
1.84023	0.00734095	1422428_at	acyl-CoA synthetase bubblegum family member 1	Acsbg1	Mm.20592
1.84071	0.00874572	1437841_x_at	cold shock domain containing C2, RNA binding	Csdc2	Mm.22524
1.84351	0.00644691	1416405_at	biglycan	Bgn	Mm.2608
1.84829	0.00489905	1417534_at	Integrin beta 5 (Itgb5), mRNA	Itgb5	Mm.6424
1.85299	0.00707301	1448323_a_at	biglycan	Bgn	Mm.2608
1.85653	0.00252398	1431233_at	cyclin M4	Cnnm4	Mm.45651
1.85908	0.00497784	1430051_at	RIKEN cDNA 4930486L24 gene	4930486L24Rik	Mm.19839
1.86118	0.00629318	1449519_at	growth arrest and DNA-damage-inducible 45 alpha	Gadd45a	Mm.72235
1.86507	0.00837203	1449843_at	ST8 alpha-N-acetyl-neuraminide alpha-2,8-sialyltransferase 2	St8sia2	Mm.4954
1.86683	0.00634214	1455239_at	RIKEN cDNA 6330512M04 gene	6330512M04Rik	Mm.154486
1.87087	0.00523822	1433796_at	RIKEN cDNA 2310067E08 gene	2310067E08Rik	Mm.41423
1.8727	0.00839007	1455257_at	Integrin beta 3 (Itgb3), mRNA	Itgb3	Mm.87150
1.87365	0.00721825	1427182_s_at	DNA segment, Chr 18, ERATO Doi 653, expressed	D18Ertd653e	Mm.386779
1.87787	0.00669834	1428895_at	RIKEN cDNA 3222401M22 gene	3222401M22Rik	Mm.292050
1.8782	0.00691072	1449195_s_at	chemokine (C-X-C motif) ligand 16	Cxcl16	Mm.359802
1.8822	0.00578312	1435342_at	potassium inwardly-rectifying channel, subfamily K, member 6	Kcnk6	Mm.24877
1.88228	0.00619561	1439758_at	amyotrophic lateral sclerosis 2 (juvenile) chromosome region, candidate 12 (human)	Als2cr12	Mm.157767
1.88998	0.00734095	1459747_at	---	---	---
1.89139	0.00489905	1449408_at	junction adhesion molecule 2	Jam2	Mm.41758
1.89398	0.00489905	1416846_a_at	PDZ domain containing RING finger 3	Pdzrn3	Mm.321654
1.89641	0.00585674	1433939_at	hypothetical protein A730046J16	A730046J16	---
1.89702	0.00487485	1434261_at	signal-induced proliferation-associated 1 like 2	Sipa1l2	Mm.271668
1.89805	0.00581196	1456195_x_at	integrin beta 5	Itgb5	Mm.6424
1.90294	0.00471026	1456133_x_at	integrin beta 5	Itgb5	Mm.6424
1.90389	0.00707301	1442434_at	DNA segment, Chr 8, ERATO Doi 82, expressed	D8Ertd82e	Mm.244971
1.90744	0.00252721	1430555_s_at	leucine-rich repeats and immunoglobulin-like domains 3	Lrig3	Mm.275586
1.90788	0.00489905	1451147_x_at	cold shock domain containing C2, RNA binding	Csdc2	Mm.22524
1.91017	0.00566299	1421279_at	laminin, gamma 2	Lamc2	Mm.329272
1.91963	0.00817686	1446007_at	(clone MKT3) bone morphogenetic protein 1 (BMP-1)	Bmp1	Mm.27757
1.93334	0.00734095	1426543_x_at	RIKEN cDNA 2310067E08 gene	2310067E08Rik	Mm.41423
1.93409	0.00619561	1434413_at	Transcribed locus	---	Mm.380595
1.93797	0.00497784	1416239_at	argininosuccinate synthetase 1	Ass1	Mm.3217
1.93857	0.00989669	1427298_at	dynamin 3, opposite strand	Dnm3os	---
1.94486	0.00619561	1426436_at	RIKEN cDNA 8430420C20 gene	8430420C20Rik	Mm.257952
1.94591	0.00691072	1416287_at	regulator of G-protein signaling 4	Rgs4	Mm.41642
1.95023	0.00691072	1429765_at	RIKEN cDNA 1500005K14 gene	1500005K14Rik	Mm.34131
1.95031	0.00123588	1421365_at	follistatin	Fst	Mm.4913
1.95781	0.00523822	1417263_at	prostaglandin-endoperoxide synthase 2	Ptgs2	Mm.292547
1.97468	0.00634214	1452381_at	cAMP responsive element binding protein 3-like 2	Creb3l2	Mm.169929
1.97916	0.00367594	1456609_at	RIKEN cDNA 1810006K23 gene	1810006K23Rik	Mm.41603
1.98294	0.00502127	1430554_at	leucine-rich repeats and immunoglobulin-like domains 3	Lrig3	Mm.275586
1.98378	0.00675481	1453002_at	SRY-box containing gene 11	Sox11	Mm.41702
1.98963	0.0057919	1452946_a_at	RIKEN cDNA 3222401M22 gene	3222401M22Rik	Mm.292050
2.00903	0.00368946	1416286_at	regulator of G-protein signaling 4	Rgs4	Mm.41642
2.01153	0.0055734	1450413_at	platelet derived growth factor, B polypeptide	Pdgfb	Mm.144089
2.01348	0.00295276	1424567_at	tetraspan 2	Tspan2	Mm.27469
2.01402	0.00821131	1429051_s_at	SRY-box containing gene 11	Sox11	Mm.41702
2.01683	0.00252398	1453191_at	procollagen, type XXVII, alpha 1	Col27a1	Mm.194116
2.01885	0.00619561	1426541_a_at	RIKEN cDNA 2310067E08 gene	2310067E08Rik	Mm.41423
2.02147	0.00378086	1423389_at	MAD homolog 7 (Drosophila)	Smad7	Mm.34407
2.02203	0.00366823	1448383_at	matrix metallopeptidase 14 (membrane-inserted)	Mmp14	Mm.280175
2.03526	0.00462342	1452890_at	tubulin tyrosine ligase like family 5	Ttll5	Mm.132172
2.04007	0.00689895	1426542_at	RIKEN cDNA 2310067E08 gene	2310067E08Rik	Mm.41423
2.04543	0.00358404	1415877_at	dihydropyrimidinase-like 3	Dpysl3	Mm.8180
2.04586	0.00619561	1416318_at	serine (or cysteine) peptidase inhibitor, clade B, member 1a	Serpinb1a	Mm.20144
2.05182	0.00619561	1436568_at	junction adhesion molecule 2	Jam2	Mm.41758
2.05318	0.00734095	1429549_at	procollagen, type XXVII, alpha 1	Col27a1	Mm.194116
2.05414	0.00497784	1437401_at	Insulin-like growth factor 1, mRNA (cDNA clone MGC:18617 IMAGE:4194295)	Igf1	Mm.268521
2.05443	0.00367594	1418471_at	placental growth factor	Pgf	Mm.4809
2.06376	0.00629318	1450065_at	adenylate cyclase 7	Adcy7	Mm.288206
2.06872	0.00252398	1456603_at	RIKEN cDNA 1500005K14 gene	1500005K14Rik	Mm.34131
2.07621	0.00305025	1426663_s_at	solute carrier family 45, member 3	Slc45a3	Mm.200307
2.0818	0.00312759	1459713_s_at	transmembrane protein 16A	Tmem16a	Mm.26700
2.08575	0.00821273	1440011_at	Exostoses (multiple) 1, mRNA (cDNA clone MGC:5903 IMAGE:3499743)	Ext1	Mm.309395
2.09148	0.00415541	1456307_s_at	Adenylate cyclase 7 (Adcy7), mRNA	Adcy7	Mm.288206
2.09416	0.00619561	1424695_at	RIKEN cDNA 2010011I20 gene	2010011I20Rik	Mm.30013
2.09792	0.00367594	1448742_at	snail homolog 1 (Drosophila)	Snai1	Mm.2093
2.09966	0.00444303	1459622_at	gene model 22, (NCBI)	Gm22	Mm.102191
2.10378	0.0055734	1449351_s_at	platelet-derived growth factor, C polypeptide	Pdgfc	Mm.331089
2.10932	0.00691072	1439849_at	Mus musculus, clone IMAGE:4222153, mRNA	---	Mm.69012
2.12249	0.00358404	1436345_at	RIKEN cDNA 5730559C18 gene	5730559C18Rik	Mm.36763
2.12838	0.00367594	1419149_at	serine (or cysteine) peptidase inhibitor, clade E, member 1	Serpine1	Mm.250422
2.14417	0.00489905	1424694_at	RIKEN cDNA 2010011I20 gene	2010011I20Rik	Mm.30013
2.14573	0.00691072	1423845_at	cold shock domain containing C2, RNA binding	Csdc2	Mm.22524
2.15779	0.00806757	1437667_a_at	BTB and CNC homology 2	Bach2	Mm.270304
2.16078	0.00444303	1417262_at	prostaglandin-endoperoxide synthase 2	Ptgs2	Mm.292547
2.17068	0.00751694	1429372_at	SRY-box containing gene 11	Sox11	Mm.41702
2.17471	0.00497784	1431225_at	SRY-box containing gene 11 (Sox11), mRNA	Sox11	Mm.41702
2.19877	0.00123588	1450414_at	platelet derived growth factor, B polypeptide	Pdgfb	Mm.144089
2.21051	0.00252398	1416572_at	matrix metallopeptidase 14 (membrane-inserted)	Mmp14	Mm.280175
2.21605	0.00601832	1433453_a_at	ankyrin repeat and BTB (POZ) domain containing 2	Abtb2	Mm.35850
2.21755	0.00620165	1429764_at	RIKEN cDNA 1500005K14 gene	1500005K14Rik	Mm.34131
2.21944	0.00123588	1419123_a_at	platelet-derived growth factor, C polypeptide	Pdgfc	Mm.331089
2.2394	0.00358404	1438783_at	Transmembrane, prostate androgen induced RNA, mRNA (cDNA clone IMAGE:5038092)	Tmepai	Mm.73682
2.23955	0.00656483	1440353_at	neurotrophin 5	Ntf5	Mm.20344
2.26337	0.00358404	1424518_at	RIKEN cDNA 2310016F22 gene /// hypothetical protein LOC223672	2310016F22Rik /// LOC223672	Mm.379359
2.2645	0.00619561	1422864_at	runt related transcription factor 1	Runx1	Mm.4081
2.27579	0.00252398	1419132_at	toll-like receptor 2	Tlr2	Mm.87596
2.3302	0.00310158	1451450_at	RIKEN cDNA 2010011I20 gene	2010011I20Rik	Mm.30013
2.35822	0.00497784	1447181_s_at	solute carrier family 7 (cationic amino acid transporter, y+ system), member 7	Slc7a7	Mm.142455
2.39262	0.00444006	1434458_at	Follistatin (Fst), mRNA	Fst	Mm.4913
2.4353	0.00252398	1422706_at	transmembrane, prostate androgen induced RNA	Tmepai	Mm.73682
2.47978	0.00358404	1436790_a_at	SRY-box containing gene 11	Sox11	Mm.41702
2.4901	0.00353689	1451527_at	procollagen C-endopeptidase enhancer 2	Pcolce2	Mm.46016
2.50691	0.00566299	1440952_at	MAD homolog 7 (Drosophila) (Smad7), mRNA	Smad7	Mm.34407
2.51809	0.00397719	1415803_at	chemokine (C-X3-C motif) ligand 1	Cx3cl1	Mm.103711
2.5369	0.00123588	1418402_at	a disintegrin and metallopeptidase domain 19 (meltrin beta)	Adam19	Mm.89940
2.55163	0.00358404	1417392_a_at	solute carrier family 7 (cationic amino acid transporter, y+ system), member 7	Slc7a7	Mm.142455
2.55213	0	1422803_at	follistatin-like 3	Fstl3	Mm.251710
2.56959	0.00634214	1443939_at	similar to protein of bilaterial origin like (XP376)	LOC230628	Mm.234859
2.61304	0.00523822	1419015_at	WNT1 inducible signaling pathway protein 2	Wisp2	Mm.13828
2.63609	0.00305025	1449455_at	hemopoietic cell kinase	Hck	Mm.715
2.66549	0.00372028	1453125_at	SRY-box containing gene 11	Sox11	Mm.41702
2.67	0.00252398	1452295_at	transmembrane, prostate androgen induced RNA	Tmepai	Mm.73682
2.69189	0.00365719	1419534_at	---	---	---
2.69314	0.00190063	1452352_at	cytotoxic T lymphocyte-associated protein 2 beta	Ctla2b	---
2.70507	0.0049533	1422632_at	cathepsin W	Ctsw	Mm.113590
2.73504	0.0029489	1422705_at	transmembrane, prostate androgen induced RNA	Tmepai	Mm.73682
2.73539	0.00295276	1448471_a_at	cytotoxic T lymphocyte-associated protein 2 alpha	Ctla2a	Mm.358584
2.75093	0.00123588	1416811_s_at	cytotoxic T lymphocyte-associated protein 2 alpha /// cytotoxic T lymphocyte-associated protein 2 beta	Ctla2a /// Ctla2b	Mm.358584
2.7575	0.00435205	1451191_at	cellular retinoic acid binding protein II	Crabp2	Mm.4757
2.76085	0.00310158	1421385_a_at	myosin VIIa	Myo7a	Mm.1403
2.8138	0.00252398	1424596_s_at	LIM and cysteine-rich domains 1	Lmcd1	Mm.234441
2.87754	0.00734095	1459304_at	13 days embryo forelimb cDNA, RIKEN full-length enriched library, clone:5930407C20 product:unclassifiable, full insert sequence	---	Mm.129727
2.8952	0.00386126	1440990_at	hypothetical protein 4832420M10	4832420M10	Mm.138659
2.94143	0.0049533	1456887_at	chemokine-like receptor 1	Cmklr1	Mm.5196
2.98541	0.00123588	1449425_at	wingless-related MMTV integration site 2	Wnt2	Mm.33653
3.09793	0.00123588	1417408_at	coagulation factor III	F3	Mm.273188
3.10123	0.00252398	1443502_at	baculoviral IAP repeat-containing 7 (livin)	Birc7	Mm.187879
3.16468	0.00566299	1438531_at	RIKEN cDNA A730054J21 gene	A730054J21Rik	---
3.36155	0.00252398	1417625_s_at	chemokine orphan receptor 1	Cmkor1	Mm.6522
3.41419	0.00252398	1448561_at	neutrophil cytosolic factor 2	Ncf2	Mm.270307
3.44422	0.00358404	1421106_at	jagged 1	Jag1	Mm.22398
3.4715	0.00252398	1434130_at	lipoma HMGIC fusion partner-like 2	Lhfpl2	Mm.316553
3.48664	0.00123588	1434070_at	jagged 1	Jag1	Mm.22398
3.52468	0.00347103	1418309_at	tumor necrosis factor receptor superfamily, member 11b (osteoprotegerin)	0	Mm.15383
3.53291	0.00123588	1426649_at	transmembrane protein with EGF-like and two follistatin-like domains 1	Tmeff1	Mm.130982
3.72891	0	1423365_at	calcium channel, voltage-dependent, T type, alpha 1G subunit	Cacna1g	Mm.29585
3.92658	0.00123588	1418349_at	heparin-binding EGF-like growth factor	Hbegf	Mm.289681
3.95893	0.00229746	1419413_at	chemokine (C-C motif) ligand 17	Ccl17	Mm.41988
4.23397	0.00190063	1420377_at	ST8 alpha-N-acetyl-neuraminide alpha-2,8-sialyltransferase 2	St8sia2	Mm.4954
4.36029	0.00123588	1418350_at	heparin-binding EGF-like growth factor	Hbegf	Mm.289681
4.63912	0.00123588	1434129_s_at	lipoma HMGIC fusion partner-like 2	Lhfpl2	Mm.316553
5.75859	0.00295276	1450297_at	interleukin 6	Il6	Mm.1019
