# Supplementary material for: Pdgfrb is a direct regulatory target of TGFβ signaling in atrioventricular cushion mesenchymal cells
Source: PLoS One. 2017 Apr 20;12(4):e0175791. doi: 10.1371/journal.pone.0175791 (PMC5398542; doi:10.1371/journal.pone.0175791)
Supplement: S3 Table — (XLSX) [file pone.0175791.s003.xlsx]

## Sheet: Sheet1
Symbol	Fold Change (tgf/ctrl)	FDR (q-valvue)
ACKR3	3.36	0.00252397
BHLHE40	1.49	0.00457149
CD44	1.74	0.00347103
CTGF	1.66	0.00523822
EDN1	1.38	0.00954331
F3	3.1	0.00123588
FHL2	1.42	0.0088743
GADD45A	1.86	0.00629318
GJA1	1.24	0.0087905
HBEGF	4.36	0.00123588
HES1	1.52	0.0088741
Hmga2	1.58	0.00734095
IGF1	2.05	0.00497784
IL6	5.76	0.00295276
ITGA5	1.5	0.00795315
JUNB	1.79	0.00489905
KLF10	1.76	0.00123588
LIF	1.52	0.00629318
MCFD2	1.28	0.00974061
MMP14	2.21	0.00252397
NOX4	1.78	0.00799912
OLR1	2.69	0.00365719
PDGFA	1.43	0.00634214
PDGFRB	1.69	0.00698453
PDLIM1	1.62	0.00252721
PLK2	1.5	0.00806757
PTGS2	2.16	0.00444303
RBP1	1.71	0.00853938
SAT1	1.48	0.00704114
SERPINE1	2.13	0.00367594
SLC6A6	1.78	0.00634214
SLC7A7	2.55	0.00358405
SNAI1	2.1	0.00367594
TIMP1	1.39	0.0076001
TRIB3	1.38	0.00833133
UGDH	1.24	0.0093778
VCAN	1.73	0.00734095
